# Supplementary material for: Exploiting a Shortcoming of Coupled-Cluster Theory: The Extent of Non-Hermiticity as a Diagnostic Indicator of Computational Accuracy
Source: J Phys Chem Lett. 2025 May 14;16(20):5121–7. doi: 10.1021/acs.jpclett.5c00885 (PMC12108035; doi:10.1021/acs.jpclett.5c00885)
Supplement: Supplementary file 2 [file jz5c00885_si_002.xlsx]

## Sheet: Title page
ADDITIONAL SUPPORTING INFORMATION FOR:
Exploiting a Shortcoming of Coupled-Cluster Theory: The Extent of
non-Hermiticity as a Diagnostic Indicator of Computational Accuracy. [jz-2025-00885n.R1]
Kaila E. Weflen,1 Megan R. Bentley,1 James H. Thorpe,2 Peter R. Franke,1 Jan M.L. Martin,1,3,* Devin A. Matthews,2 and John F. Stanton1,4
1. Quantum Theory Project, Department of Chemistry, University of Florida, Gainesville, FL 32611
2. Department of Chemistry, Southern Methodist University, Dallas, TX 75275
3. On sabbatical from: Department of Molecular Chemistry and Materials Science, Weizmann Institute of Science, 7610001 Re\d{h}ovot, Israel.
Email: gershom@weizmann.ac.il; Israel phone +972 (50) 510-9635; USA phone +1 (352) 721-7134
4. Senior author: deceased March 21, 2025

## Sheet: W4-11closed
	coefficient of determination R^2
	DAD	1	0.863974	0.756661	0.742649	0.76922	0.720363	0.0756056	0.138796	0.306414	0.350769	0.237204	0.202702	0.191705	0.193993	0.0743777	0.222988	0.225647	0.0312696	0.0640896	DAD		0.546448		0.125399
	T1_diag	0.863974	1	0.891402	0.867429	0.856224	0.849363	0.19022	0.301522	0.508461	0.569567	0.50197	0.443425	0.438345	0.377212	0.20802	0.423121	0.452121	0.121906	0.170976	T1_diag		0.736693		0.303597
	D1_diag	0.756661	0.891402	1	0.957454	0.74163	0.74331	0.070034	0.145617	0.309241	0.378797	0.432176	0.352417	0.344826	0.343008	0.240697	0.450302	0.465743	0.148064	0.202053	D1_diag		0.691856		0.295042
	largest_t_ia	0.742649	0.867429	0.957454	1	0.739595	0.729783	0.0802722	0.156614	0.321242	0.368724	0.417889	0.33599	0.332089	0.348728	0.201278	0.414271	0.4394	0.115311	0.160557	largest_t_ia		0.681488		0.26228
	T4diag	0.76922	0.856224	0.74163	0.739595	1	0.944423	0.202357	0.305367	0.466278	0.536761	0.505767	0.422674	0.432697	0.386773	0.185651	0.416743	0.462899	0.149356	0.156331	T4diag		0.591356		0.33378
	T3diag	0.720363	0.849363	0.74331	0.729783	0.944423	1	0.231912	0.339683	0.494546	0.613811	0.571384	0.466557	0.488972	0.413778	0.177968	0.404359	0.455457	0.155134	0.145159	T3diag		0.581719		0.379657
	Snorm=	0.0756056	0.19022	0.070034	0.0802722	0.202357	0.231912	1	0.95861	0.844249	0.611505	0.388615	0.49645	0.511776	0.258544	0.00338642	0.0404499	0.0818051	4.44407e-05	0.000569233	Snorm=		0.145727		0.254306
	I_NDbar=	0.138796	0.301522	0.145617	0.156614	0.305367	0.339683	0.95861	1	0.942507	0.75259	0.554033	0.623723	0.652732	0.37847	0.0291378	0.103555	0.160808	0.0101717	0.00855993	I_NDbar=		0.247071		0.316501
	(A-1)/N	0.306414	0.508461	0.309241	0.321242	0.466278	0.494546	0.844249	0.942507	1	0.849617	0.635406	0.670141	0.697114	0.449058	0.0676564	0.188253	0.258257	0.0266514	0.0335939	(A-1)/N		0.449055		0.32302
	T2diag	0.350769	0.569567	0.378797	0.368724	0.536761	0.613811	0.611505	0.75259	0.849617	1	0.725479	0.718854	0.746231	0.567265	0.0945623	0.207949	0.283567	0.0751269	0.0684236	T2diag		0.47686		0.41884
	Mdiag=	0.237204	0.50197	0.432176	0.417889	0.505767	0.571384	0.388615	0.554033	0.635406	0.725479	1	0.902636	0.942065	0.813934	0.330774	0.487947	0.55632	0.283074	0.275279	Mdiag=		0.500937		0.65155
	D2_diagMOLPRO	0.202702	0.443425	0.352417	0.33599	0.422674	0.466557	0.49645	0.623723	0.670141	0.718854	0.902636	1	0.983942	0.775674	0.255743	0.375168	0.440644	0.192284	0.211728	D2_diagMOLPRO		0.430443		0.711109
	I_NDmax=	0.191705	0.438345	0.344826	0.332089	0.432697	0.488972	0.511776	0.652732	0.697114	0.746231	0.942065	0.983942	1	0.772342	0.24874	0.381588	0.457648	0.193434	0.201676	I_NDmax=		0.437983		0.664042
	largest_t_ijab	0.193993	0.377212	0.343008	0.348728	0.386773	0.413778	0.258544	0.37847	0.449058	0.567265	0.813934	0.775674	0.772342	1	0.283619	0.384379	0.437749	0.269496	0.251799	largest_t_ijab		0.41032		0.637729
	%TAE_corr	0.0743777	0.20802	0.240697	0.201278	0.185651	0.177968	0.00338642	0.0291378	0.0676564	0.0945623	0.330774	0.255743	0.24874	0.283619	1	0.895242	0.801373	0.888221	0.969428	%TAE_corr		0.375704		0.273472
	%TAE[(T)]	0.222988	0.423121	0.450302	0.414271	0.416743	0.404359	0.0404499	0.103555	0.188253	0.207949	0.487947	0.375168	0.381588	0.384379	0.895242	1	0.959115	0.747026	0.828558	%TAE[(T)]		0.593875		0.330911
	%TAE[(Q)]	0.225647	0.452121	0.465743	0.4394	0.462899	0.455457	0.0818051	0.160808	0.258257	0.283567	0.55632	0.440644	0.457648	0.437749	0.801373	0.959115	1	0.663748	0.726009	%TAE[(Q)]		0.685539		0.333702
	%TAE[∆X,SC-HF]	0.0312696	0.121906	0.148064	0.115311	0.149356	0.155134	4.44407e-05	0.0101717	0.0266514	0.0751269	0.283074	0.192284	0.193434	0.269496	0.888221	0.747026	0.663748	1	0.908639	%TAE[∆X,SC-HF]		0.233289		0.290586
	%TAE[∆X]	0.0640896	0.170976	0.202053	0.160557	0.156331	0.145159	0.000569233	0.00855993	0.0335939	0.0684236	0.275279	0.211728	0.201676	0.251799	0.969428	0.828558	0.726009	0.908639	1	%TAE[∆X]		0.319039		0.240581
Number of Correlated Electrons	Name	DAD	T1_diag	D1_diag	largest_t_ia	T4diag	T3diag	Snorm=	I_NDbar=	(A-1)/N	T2diag	Mdiag=	D2_diagMOLPRO	I_NDmax=	largest_t_ijab	%TAE_corr	%TAE[(T)]	%TAE[(Q)]	%TAE[∆X,SC-HF]	%TAE[∆X]			%TAE[(Q)L - (Q)]		lowest exc. State (eV)								%TAE_SCF					%TAE[T-3 - (T)]	%TAE[T3-T-3]	%TAE[T-3-T-2]
16	W4-17_oxirene.xyz.out	0.00897	0.0133721	0.0323478	0.0212591	0.00224653	0.0113894	0.12943	0.04449	0.0122251	0.0749641	0.07889	0.202666	0.04253	0.0910838	35.5361	2.9972	0.283448	8.07709	10.9466	oxirene		-0.00507279		-0.87978					W4-17_oxirene.xyz.zmat		oxirene	64.4639					-0.166625	-0.0342726	0.01802
18	W4-17_oxirane.xyz.out	0.00725	0.0105919	0.0242476	0.015248	0.00100437	0.00850323	0.11687	0.03811	0.010224	0.0635395	0.05254	0.155963	0.02839	0.0349882	27.0983	1.68761	0.11508	4.65727	4.21785	oxirane		0.00043378		5.20186					W4-17_oxirane.xyz.zmat		oxirane	72.9017					-0.0955254	-0.0171407	0.010124
18	W4-17_dioxirane.xyz.out	0.00691	0.0138967	0.0357095	0.0294625	0.0018494	0.00986643	0.11452	0.03896	0.0107262	0.0675315	0.08442	0.197899	0.04143	0.0675969	42.1231	3.39186	0.374532	8.93484	15.3042	dioxirane		-0.0144519		-0.972593					W4-17_dioxirane.xyz.zmat		dioxirane	57.8769					-0.229313	-0.000222345	0.0188066
16	W4-17_ketene.xyz.out	0.0131	0.0167178	0.0456115	0.0353734	0.00284025	0.0126935	0.12205	0.0409	0.0113897	0.0695471	0.0624	0.170486	0.03236	0.0842867	28.1617	2.34719	0.190166	6.72529	7.36431	ketene		-0.00743881		1.87084					W4-17_ketene.xyz.zmat		ketene	71.8383					-0.0489738	-0.0672044	0.0275929
18	W4-17_acetaldehyde.xyz.out	0.0102	0.0143281	0.0476017	0.0290345	0.00135276	0.00936295	0.11792	0.03873	0.0106058	0.0652217	0.06555	0.175787	0.03372	0.0880439	25.4296	1.61009	0.111403	4.32487	3.87213	acetaldehyde		-0.00320424		0.924059					W4-17_acetaldehyde.xyz.zmat		acetaldehyde	74.5704					-0.0653373	-0.0187395	0.0106201
18	W4-17_formic.xyz.out	0.0105	0.0162331	0.0536413	0.0475852	0.00203952	0.0102224	0.10713	0.03524	0.0097626	0.0622677	0.05932	0.161873	0.02946	0.0718017	31.6935	2.35939	0.181597	5.70728	8.08872	formic		-0.00696639		2.08143					W4-17_formic.xyz.zmat		formic	68.3065					-0.0682473	-0.0640381	0.0286212
24	W4-17_acetic.xyz.out	0.00938	0.0145202	0.0537011	0.0377371	0.00142186	0.00948517	0.10996	0.03603	0.00987996	0.0620428	0.05817	0.159597	0.02884	0.0523277	27.6006	1.8815	0.13087	4.68394	4.51547	acetic		-0.00270369		2.39515					W4-17_acetic.xyz.zmat		acetic	72.3994					-0.0692203	-0.0426379	0.0206321
14	W4-17_methanol.xyz.out	0.00533	0.00841396	0.0171826	0.00807216	0.000652522	0.00633022	0.10944	0.03489	0.00921357	0.0581814	0.03966	0.13707	0.0226	0.0231459	25.8441	1.20131	0.0643739	3.86123	2.94373	methanol		0.000972247		7.09795					W4-17_methanol.xyz.zmat		methanol	74.1559					-0.0653502	0.00522136	0.00570406
20	W4-17_ethanol.xyz.out	0.00527	0.00877161	0.0194039	0.0098852	0.000293975	0.00685672	0.1133	0.03631	0.00963662	0.0598219	0.04142	0.141066	0.02395	0.0193659	24.2534	1.18264	0.060896	3.3677	1.53233	ethanol		0.00150503		7.12843					W4-17_ethanol.xyz.zmat		ethanol	75.7466					-0.0680812	0.00396096	0.00642107
22	W4-17_glyoxal.xyz.out	0.0122	0.0160916	0.049591	0.041302	0.0017796	0.0107942	0.11658	0.03949	0.0110047	0.0686175	0.07792	0.191696	0.03767	0.0879465	31.3894	2.57514	0.226085	6.81717	9.1422	glyoxal		-0.00944698		-0.264197					W4-17_glyoxal.xyz.zmat		glyoxal	68.6106					-0.0923853	-0.0524006	0.0193951
12	W4-17_t-hcoh.xyz.out	0.0111	0.01795	0.0563839	0.0523102	0.0021036	0.010045	0.12006	0.04003	0.0112015	0.06581	0.05954	0.174149	0.03095	0.0697004	32.7628	2.12758	0.149153	4.66414	7.5037	t-hcoh		-0.00982474		-0.688135					W4-17_t-hcoh.xyz.zmat		t-hcoh	67.2372					-0.0596458	0.00808476	0.0279376
12	W4-17_c-hcoh.xyz.out	0.011	0.0184518	0.0567089	0.0526767	0.00212189	0.0101773	0.12103	0.04048	0.0113704	0.0669421	0.06108	0.177204	0.03185	0.0726526	33.393	2.19247	0.153673	4.51731	7.81635	c-hcoh		-0.0105945		-0.834083					W4-17_c-hcoh.xyz.zmat		c-hcoh	66.607					-0.0640916	0.0129137	0.0301563
16	W4-17_hocn.xyz.out	0.00793	0.0143893	0.0332476	0.0261357	0.00223182	0.0104817	0.11982	0.04085	0.0112119	0.0687575	0.06445	0.17437	0.03372	0.0781972	38.2531	3.19882	0.322796	9.98666	13.1851	hocn		-0.00788204		1.25702					W4-17_hocn.xyz.zmat		hocn	61.7469					-0.160402	-0.0619789	0.0253162
16	W4-17_honc.xyz.out	0.0113	0.0170471	0.039247	0.027527	0.00254076	0.0122895	0.12388	0.04253	0.0118937	0.0701678	0.06312	0.169733	0.03218	0.0667078	45.2839	3.88179	0.362658	11.5416	16.9067	honc		-0.0111405		1.77791					W4-17_honc.xyz.zmat		honc	54.7161					-0.184393	-0.0358503	0.0388178
16	W4-17_hnco.xyz.out	0.0134	0.0181828	0.0514439	0.0427152	0.00385271	0.0147262	0.11589	0.03897	0.0109527	0.0683739	0.05696	0.156463	0.02837	0.0696839	35.84	3.25938	0.283458	9.07547	12.5861	hnco		-0.0121644		3.13872					W4-17_hnco.xyz.zmat		hnco	64.16					-0.0308404	-0.141111	0.0527269
.	W4-17_hcno-NONLINEAR.xyz.out	0.0172	0.0210923	0.0538014	0.0373025	0.00452352	0.0149675	0.12406	0.04323	.	0.0748312	0.07397	0.182537	0.03648	0.0756158	47.381	4.66078	0.553457	12.4979	20.1018	hcno		-0.0486394		-0.0589173					W4-17_hcno-NONLINEAR.xyz.zmat		hcno	52.619					-0.0509784	-0.265079	0.0923409
12	W4-17_c-n2h2.xyz.out	0.00492	0.0124932	0.0335042	0.026609	0.00180864	0.00976471	0.1281	0.04435	0.0121423	0.072637	0.08406	0.200321	0.04184	0.139079	48.0419	3.33284	0.310811	12.0495	17.4904	c-n2h2		-0.00836613		-0.967472					W4-17_c-n2h2.xyz.zmat		c-n2h2	51.9581					-0.226529	0.071648	0.0137225
16	W4-17_hnnn.xyz.out	0.0119	0.0197227	0.0524833	0.0420867	0.00443513	0.015877	0.12728	0.04456	0.0127197	0.0758264	0.07597	0.184846	0.03686	0.0908512	59.4305	5.57617	0.69173	18.7031	27.7391	hnnn		-0.0410003		0.0746638					W4-17_hnnn.xyz.zmat		hnnn	40.5695					-0.199963	-0.131319	0.0908771
10	W4-17_hnc.xyz.out	0.0125	0.0165806	0.0332615	0.0183382	0.00295094	0.0134991	0.13498	0.04648	0.0129241	0.0732556	0.0582	0.163053	0.03017	0.0545266	34.0795	2.84917	0.23117	9.40594	11.6098	hnc		-0.00573397		2.34436					W4-17_hnc.xyz.zmat		hnc	65.9205					-0.102541	-0.0337379	0.0212116
18	W4-17_t-hono.xyz.out	0.0123	0.0208943	0.0603242	0.0488	0.0032286	0.0131965	0.11278	0.03887	0.0112363	0.0689667	0.07677	0.19195	0.03841	0.0800107	58.0458	5.16604	0.558363	14.8662	25.4359	t-hono		-0.0398929		-0.415726					W4-17_t-hono.xyz.zmat		t-hono	41.9542					-0.101538	-0.0797776	0.118337
18	W4-17_c-hono.xyz.out	0.0119	0.0209561	0.0632405	0.0561155	0.00307115	0.0129798	0.11229	0.03858	0.011147	0.0683245	0.07589	0.190966	0.03824	0.07496	57.7852	5.15513	0.546576	14.1676	24.789	c-hono		-0.03531		-0.258941					W4-17_c-hono.xyz.zmat		c-hono	42.2148					-0.128353	-0.0762455	0.108447
14	W4-17_nh2cl.xyz.out	0.00352	0.00895993	0.0225736	0.00971787	0.000759329	0.00614187	0.12595	0.04196	0.0112291	0.0551832	0.06098	0.165688	0.03177	0.0364335	40.1228	2.5366	0.202749	7.5184	9.85913	nh2cl		-0.00126959		2.58968					W4-17_nh2cl.xyz.zmat		nh2cl	59.8772					-0.177988	0.0530356	0.0112824
14	W4-17_ch3f.xyz.out	0.00695	0.00913042	0.0211319	0.0131851	0.000869443	0.00601196	0.09775	0.0308	0.00815435	0.0543878	0.03802	0.13434	0.02083	0.0396106	23.8038	1.13133	0.0483672	3.26859	3.67681	ch3f		-4.75761e-05		8.3264					W4-17_ch3f.xyz.zmat		ch3f	76.1962					-0.034805	-0.0132226	0.0072819
20	W4-17_ch2f2.xyz.out	0.00773	0.0106315	0.0282281	0.0181689	0.000992702	0.00644499	0.08884	0.02804	0.00748343	0.0520086	0.0379	0.133182	0.02001	0.0271779	27.0506	1.67078	0.081616	3.69442	6.56926	ch2f2		-0.00141653		8.84794					W4-17_ch2f2.xyz.zmat		ch2f2	72.9494					-0.0325211	-0.0537732	0.0178905
32	W4-17_cf4.xyz.out	0.00757	0.0107946	0.0301721	0.0175426	0.000951784	0.00669764	0.08005	0.02545	0.00682993	0.0497436	0.03774	0.125498	0.01896	0.0220712	32.1109	2.60788	0.139754	6.824	9.5436	cf4		-0.00080919		12.5501					W4-17_cf4.xyz.zmat		cf4	67.8891					-0.0370637	-0.128507	0.0358126
14	W4-17_sih3f.xyz.out	0.0072	0.0105185	0.0221149	0.0155563	0.00107948	0.00601634	0.10344	0.03231	0.00860904	0.0531936	0.03561	0.145175	0.02188	0.0224733	20.455	0.744805	0.0378097	-0.829807	1.59196	sih3f		-0.00112081		7.10177					W4-17_sih3f.xyz.zmat		sih3f	79.545					-0.00276299	-0.0711531	0.00996929
32	W4-17_sif4.xyz.out	0.00756	0.0109361	0.0284415	0.0195566	0.000718273	0.00575053	0.07916	0.02491	0.00666259	0.0475389	0.03183	0.114744	0.01575	0.0151126	23.2072	1.63521	0.0998093	-0.324483	5.2281	sif4		-0.00199648		12.1415					W4-17_sif4.xyz.zmat		sif4	76.7928					-0.0100577	-0.150181	0.0218087
18	W4-17_c2h3f.xyz.out	0.00768	0.012007	0.0297394	0.0249907	0.00124934	0.0086274	0.11085	0.03644	0.00989519	0.0640018	0.07249	0.191744	0.03874	0.112496	24.8662	1.67094	0.105849	4.61621	4.53534	c2h3f		-0.00195009		0.195745					W4-17_c2h3f.xyz.zmat		c2h3f	75.1338					-0.0663005	-0.0155243	0.0142456
20	W4-17_c2h5f.xyz.out	0.00671	0.00942865	0.0234436	0.0110316	0.000422645	0.00669147	0.10531	0.03345	0.00889506	0.057232	0.04121	0.13954	0.0233	0.0248209	22.7977	1.13471	0.0498372	2.95983	1.8065	c2h5f		0.000722788		7.94972					W4-17_c2h5f.xyz.zmat		c2h5f	77.2023					-0.0463648	-0.00735983	0.00784899
22	W4-17_fccf.xyz.out	0.0086816	0.0129719	0.0298456	0.0291419	0.00196962	0.00933134	0.10206	0.03398	0.0092754	0.062692	0.06045	0.172807	0.03276	0.0482751	36.7993	3.46133	0.292937	9.14337	13.7575	fccf		-0.0082726		1.6394					W4-17_fccf.xyz.zmat		fccf	63.2007					-0.106039	-0.123512	0.0382076
16	W4-17_hccf.xyz.out	0.00821	0.013219	0.0266909	0.0193306	0.00212312	0.00973302	0.11505	0.03882	0.0106109	0.0677622	0.06294	0.176664	0.0343	0.0760842	30.6866	2.68999	0.233996	7.77844	9.44571	hccf		-0.00583179		1.09421					W4-17_hccf.xyz.zmat		hccf	69.3134					-0.107993	-0.0758654	0.0237459
18	W4-17_hcof.xyz.out	0.0112	0.0156474	0.0480403	0.0390766	0.00209765	0.00988213	0.09901	0.03251	0.00900312	0.060081	0.06064	0.166324	0.03058	0.0864101	31.8289	2.60579	0.19422	6.14009	10.534	hcof		-0.00976042		1.67816					W4-17_hcof.xyz.zmat		hcof	68.1711					-0.0301125	-0.10609	0.0362701
24	W4-17_f2co.xyz.out	0.00981	0.0138526	0.0485997	0.0437436	0.00190218	0.00914839	0.09035	0.02933	0.0080272	0.0561013	0.05579	0.156543	0.02757	0.0797428	34.5849	3.07493	0.217832	8.11577	12.2346	f2co		-0.00691393		2.74932					W4-17_f2co.xyz.zmat		f2co	65.4151					-0.0327211	-0.15224	0.0442549
6	W4-17_ch2-sing.xyz.out	0.00381	0.00910203	0.0193696	0.00915218	0.00126157	0.00887081	0.1557	0.05424	0.0147188	0.0826988	0.07561	0.209334	0.0421	0.123759	27.7607	0.961743	0.0545669	4.7073	2.75121	ch2-sing		-0.00117222		-2.14014					W4-17_ch2-sing.xyz.zmat		ch2-sing	72.2393					-0.0364507	0.163227	0.00408536
20	W4-17_propane.xyz.out	0.00434	0.00780117	0.0141385	0.00926114	0.000145522	0.00717922	0.12163	0.03889	0.0103121	0.0621794	0.0392	0.143115	0.02483	0.0163972	21.0119	0.920033	0.0391301	2.84369	-0.493417	propane		0.00191528		7.45697					W4-17_propane.xyz.zmat		propane	78.9881					-0.0570262	0.011344	0.00441909
18	W4-17_propene.xyz.out	0.00477	0.0100625	0.0311054	0.020168	0.000858387	0.0087044	0.12885	0.04235	0.0114002	0.0686337	0.07294	0.193017	0.03965	0.109506	21.8193	1.206	0.0723862	3.85992	0.944752	propene		0.000852418		0.184923					W4-17_propene.xyz.zmat		propene	78.1807					-0.0763203	0.0114791	0.00579397
16	W4-17_propyne.xyz.out	0.006	0.0114848	0.0276399	0.0168575	0.00173068	0.00965685	0.13521	0.0454	0.0122933	0.0723618	0.0649	0.179688	0.03565	0.0510592	23.4384	1.59969	0.130203	5.13033	2.88126	propyne		-0.000473443		0.771445					W4-17_propyne.xyz.zmat		propyne	76.5616					-0.0975912	-0.0157959	0.00746057
16	W4-17_allene.xyz.out	0.006	0.0123323	0.0291544	0.0159871	0.00163151	0.0106874	0.1378	0.04666	0.0127563	0.0755727	0.07096	0.189244	0.03837	0.0544369	23.5314	1.64454	0.11936	5.3994	3.37547	allene		-0.000529673		0.0866556					W4-17_allene.xyz.zmat		allene	76.4686					-0.104461	0.0156327	0.0101345
12	W4-17_b2h6.xyz.out	0.00492	0.00958497	0.017984	0.0128646	0.00113191	0.00849855	0.1319	0.04138	0.0110309	0.0637067	0.03916	0.148712	0.02504	0.0388362	17.9028	0.675543	0.0249867	0.718255	-1.2782	b2h6		0.000550891		6.29836					W4-17_b2h6.xyz.zmat		b2h6	82.0972					-0.0285045	0.0360372	0.00469515
18	W4-17_bhf2.xyz.out	0.00899	0.0129261	0.043296	0.0370047	0.00154317	0.00713407	0.08588	0.02676	0.00723454	0.050507	0.03391	0.133915	0.01877	0.0285073	19.9591	1.42016	0.0742327	-0.217544	4.38485	bhf2		-0.00499394		6.9225					W4-17_bhf2.xyz.zmat		bhf2	80.0409					0.00809808	-0.0990881	0.0227667
24	W4-17_bf3.xyz.out	0.00807	0.0118227	0.0433813	0.0345784	0.00127931	0.00667584	0.08035	0.02506	0.00672541	0.0487063	0.03158	0.111722	0.0158	0.0175948	21.1038	1.68371	0.0943275	0.667399	5.34408	bf3		-0.00377349		10.9586					W4-17_bf3.xyz.zmat		bf3	78.8962					-0.0038274	-0.1175	0.0245329
14	W4-17_c2h6.xyz.out	0.00444	0.00753576	0.012871	0.00784548	0.000473665	0.00675721	0.1217	0.03854	0.0101729	0.0614226	0.0375	0.140713	0.02387	0.0324277	20.6555	0.815933	0.0309133	2.90969	-0.345074	c2h6		0.00148338		7.64369					W4-17_c2h6.xyz.zmat		c2h6	79.3445					-0.0474262	0.0142649	0.00355235
18	W4-17_nccn.xyz.out	0.00925	0.0151151	0.0292553	0.0215471	0.00297755	0.0125903	0.14103	0.05036	0.013997	0.0798663	0.08035	0.190619	0.03967	0.0777403	39.4042	4.01393	0.502587	12.805	17.5173	nccn		-0.0175462		-0.709284					W4-17_nccn.xyz.zmat		nccn	60.5958					-0.228093	-0.0866715	0.0266476
14	W4-17_ch3nh2.xyz.out	0.00409	0.00742269	0.0148566	0.00543196	0.000480351	0.00656358	0.1175	0.03748	0.00987889	0.0602428	0.03903	0.139241	0.02341	0.0200161	26.0793	1.1291	0.0543498	4.03389	2.33185	ch3nh2		0.00161633		6.01982					W4-17_ch3nh2.xyz.zmat		ch3nh2	73.9207					-0.0685819	0.0223592	0.00487194
18	W4-17_cf2.xyz.out	0.0119	0.0168891	0.0581211	0.0554288	0.00231143	0.00957932	0.09416	0.03097	0.00869602	0.0580975	0.06229	0.179759	0.0324	0.0907991	36.5336	3.39067	0.224613	4.38273	14.5751	cf2		-0.0201718		-0.415044					W4-17_cf2.xyz.zmat		cf2	63.4664					0.05862	-0.164023	0.0824435
12	W4-17_t-n2h2.xyz.out	0.00494	0.0118011	0.0334204	0.0270086	0.00171823	0.00939808	0.12708	0.04385	0.0119616	0.0715265	0.08304	0.199142	0.0415	0.138192	46.8671	3.20609	0.298491	12.0624	16.8222	t-n2h2		-0.00727432		-0.919643					W4-17_t-n2h2.xyz.zmat		t-n2h2	53.1329					-0.216145	0.0661219	0.0111771
14	W4-17_n2h4.xyz.out	0.00334	0.0072794	0.0141654	0.00695298	0.000514982	0.00643821	0.11491	0.03713	0.00978576	0.0597482	0.04445	0.144976	0.02504	0.0352355	36.2578	1.73271	0.102475	6.29381	7.18303	n2h4		0.00180279		6.19298					W4-17_n2h4.xyz.zmat		n2h4	63.7422					-0.112747	0.0464099	0.00715286
26	W4-17_foof.xyz.out	0.00819	0.0255107	0.0869223	0.0497773	0.00366797	0.0151941	0.1037	0.03741	0.0115758	0.073428	0.1025	0.228837	0.05089	0.0685683	146.818	17.0168	2.59698	36.6447	93.3405	foof		-0.30369		-3.41903					W4-17_foof.xyz.zmat		foof	-46.818					-0.646674	0.355575	0.642799
24	W4-17_alf3.xyz.out	0.00953	0.0125588	0.0347547	0.0307437	0.00118071	0.00617508	0.08139	0.02552	0.00687166	0.0481107	0.0294	0.110602	0.01529	0.0124177	23.5294	1.693	0.105605	-3.18482	6.99986	alf3		-0.00591853		9.78671					W4-17_alf3.xyz.zmat		alf3	76.4706					0.0207938	-0.165425	0.0247609
14	W4-17_si2h6.xyz.out	0.00469	0.0125312	0.0231245	0.0214367	0.000713374	0.00743989	0.14592	0.04677	0.012685	0.0647816	0.04758	0.166698	0.03136	0.0298094	19.6397	0.502935	0.0269964	-1.46935	-1.78738	si2h6		6.67501e-05		4.78379					W4-17_si2h6.xyz.zmat		si2h6	80.3603					-0.0276548	0.0223767	0.00643676
20	W4-17_p4.xyz.out	0.00602	0.0179545	0.0370032	0.02818	0.00253117	0.0127347	0.17957	0.06353	0.0179949	0.0777071	0.07235	0.186722	0.0402	0.0419392	55.6107	7.43314	1.03549	3.25648	11.9306	p4		-0.01512		1.89406					W4-17_p4.xyz.zmat		p4	44.3893					-0.745487	-0.251505	0.100513
18	W4-17_so2.xyz.out	0.0149	0.0208821	0.0547253	0.0520678	0.0041443	0.0159769	0.11817	0.04081	0.0117807	0.0696763	0.07655	0.194898	0.03984	0.0881422	58.2139	6.27659	0.771039	12.4504	23.4307	so2		-0.0544773		0.0591031					W4-17_so2.xyz.zmat		so2	41.7861					-0.0725629	-0.33957	0.133569
24	W4-17_so3.xyz.out	0.0125	0.0179289	0.0559704	0.0546051	0.00367642	0.0144547	0.10896	0.03691	0.0103972	0.065447	0.06245	0.17498	0.03405	0.0575655	59.1094	6.03712	0.640934	12.5518	20.2918	so3		-0.0299461		3.09435					W4-17_so3.xyz.zmat		so3	40.8906					-0.0750409	-0.343859	0.123107
16	W4-17_ocs.xyz.out	0.0153	0.0191487	0.0488972	0.0407633	0.00441272	0.0158177	0.1322	0.04554	0.0129263	0.0681258	0.06563	0.170118	0.03328	0.0484465	36.0781	4.24888	0.432385	10.1383	13.9036	ocs		-0.0185101		1.92602					W4-17_ocs.xyz.zmat		ocs	63.9219					-0.0255335	-0.229435	0.0764198
16	W4-17_cs2.xyz.out	0.016	0.0199649	0.0498905	0.0448323	0.00508274	0.0178396	0.15723	0.05533	0.0158224	0.0714804	0.07668	0.184792	0.03835	0.073483	38.9438	5.60545	0.663177	11.5074	14.7575	cs2		-0.0225803		0.53776					W4-17_cs2.xyz.zmat		cs2	61.0562					-0.153264	-0.21537	0.0928509
18	W4-17_s2o.xyz.out	0.0152	0.0226072	0.0575061	0.0547407	0.00452187	0.0176105	0.14156	0.05003	0.014647	0.074177	0.09619	0.215609	0.04693	0.120189	65.4189	8.45163	1.19391	14.4343	26.3391	s2o		-0.109142		-1.50766					W4-17_s2o.xyz.zmat		s2o	34.5811					-0.227863	-0.292603	0.196452
18	W4-17_s3.xyz.out	0.0111	0.0221875	0.0537851	0.0510551	0.0044272	0.0179542	0.16478	0.05921	0.0173411	0.0783263	0.11569	0.238243	0.05485	0.150048	69.4437	10.6358	1.69524	16.9166	26.9029	s3		-0.167731		-2.325					W4-17_s3.xyz.zmat		s3	30.5563					-0.674412	0.0431353	0.208529
24	W4-17_s4-c2v.xyz.out	0.0142	0.0224282	0.0881048	0.0845657	0.006737	0.0219634	0.16664	0.06055	0.0178987	0.0867827	0.13948	0.267254	0.06653	0.183459	75.0567	12.7905	2.49673	17.9336	32.3748	s4-c2v		-0.315278		-3.55986					W4-17_s4-c2v.xyz.zmat		s4-c2v	24.9433					-0.752746	-0.27806	0.249468
18	W4-17_ccl2.xyz.out	0.0122	0.0206849	0.0714814	0.0681143	0.00296968	0.0120079	0.14237	0.04902	0.0140175	0.0614338	0.07319	0.191023	0.03802	0.0702829	45.1232	5.87261	0.566483	6.8534	13.7036	ccl2		-0.0447889		-1.29403					W4-17_ccl2.xyz.zmat		ccl2	54.8768					-0.166912	-0.00854986	0.168736
24	W4-17_alcl3.xyz.out	0.00428	0.00803031	0.0226479	0.0202277	0.00136224	0.00718899	0.13184	0.0436	0.011619	0.0456545	0.04366	0.146164	0.02606	0.0172331	18.5158	2.13328	0.169305	-1.61587	-1.65498	alcl3		-0.00320017		6.64059					W4-17_alcl3.xyz.zmat		alcl3	81.4842					-0.144996	-0.0774477	0.0119705
16	W4-17_clcn.xyz.out	0.00789	0.013854	0.0285117	0.0215694	0.0022717	0.0101836	0.13674	0.04747	0.0130461	0.0667834	0.06811	0.178299	0.03525	0.0452704	41.4538	4.29029	0.490389	12.1657	16.5056	clcn		-0.0128693		0.635809					W4-17_clcn.xyz.zmat		clcn	58.5462					-0.250537	-0.084232	0.0328962
20	W4-17_cl2o.xyz.out	0.00537	0.0141233	0.0445947	0.0361836	0.00128457	0.00745404	0.12871	0.04425	0.0121992	0.0563303	0.07074	0.18167	0.03418	0.0613213	103.688	11.1063	1.35935	20.2235	47.0318	cl2o		-0.0528532		1.25146					W4-17_cl2o.xyz.zmat		cl2o	-3.68841					-0.847266	0.0917658	0.113485
10	W4-17_ch2c.xyz.out	0.00878	0.0170884	0.0400935	0.0372504	0.00241958	0.0119502	0.1494	0.05157	0.0144221	0.0780164	0.0707	0.188619	0.03788	0.106401	25.7522	1.81203	0.132162	4.98015	4.67214	ch2c		-0.00644037		-0.426721					W4-17_ch2c.xyz.zmat		ch2c	74.2478					-0.0845502	0.0621127	0.0271529
12	W4-17_c2h4.xyz.out	0.00489	0.0107235	0.0317662	0.0240404	0.00134458	0.00886542	0.13273	0.04403	0.0119032	0.0714251	0.07434	0.19575	0.04041	0.119025	21.9485	1.22545	0.0755203	4.55058	1.8585	c2h4		-0.000148553		0.0758481					W4-17_c2h4.xyz.zmat		c2h4	78.0515					-0.0750688	0.0180435	0.00509717
12	W4-17_ch2nh.xyz.out	0.00607	0.0119856	0.0346179	0.0220114	0.00143809	0.00920396	0.128	0.04299	0.0116809	0.0704583	0.07471	0.192332	0.03922	0.120413	29.4448	1.81238	0.136937	6.45479	6.53195	ch2nh		-0.00250955		-0.033604					W4-17_ch2nh.xyz.zmat		ch2nh	70.5552					-0.110856	0.0236131	0.00753053
12	W4-17_h2co.xyz.out	0.0113	0.0155261	0.0454655	0.0334678	0.0018725	0.00967206	0.1163	0.03887	0.0107429	0.0670121	0.06838	0.181147	0.03533	0.109675	29.1749	1.99733	0.160931	5.91528	7.86581	h2co		-0.00749719		0.454969					W4-17_h2co.xyz.zmat		h2co	70.8251					-0.0734711	-0.0275305	0.00927612
16	W4-17_co2.xyz.out	0.0138	0.0181196	0.0469482	0.0422704	0.00390489	0.0142694	0.10757	0.03613	0.0101633	0.0659022	0.05283	0.150614	0.02606	0.0411292	34.5703	3.45547	0.31031	9.22847	13.4637	co2		-0.0139344		4.04092					W4-17_co2.xyz.zmat		co2	65.4297					0.00706499	-0.217363	0.0605013
12	W4-17_hno.xyz.out	0.00895	0.0154017	0.0427889	0.0265728	0.00205584	0.0101598	0.11974	0.04197	0.0116939	0.0716021	0.08668	0.204634	0.04187	0.144484	59.8398	4.73064	0.529852	16.0395	26.7255	hno		-0.0245882		-1.50307					W4-17_hno.xyz.zmat		hno	40.1602					-0.27061	0.0618398	0.0141167
16	W4-17_n2o.xyz.out	0.0149	0.0199814	0.0477426	0.0347641	0.00478133	0.0158497	0.11957	0.04205	0.0120486	0.0741672	0.07285	0.180455	0.03555	0.0849682	66.3897	6.94461	0.887937	22.0814	34.4531	n2o		-0.0602074		0.109908					W4-17_n2o.xyz.zmat		n2o	33.6103					-0.106783	-0.369444	0.127917
18	W4-17_o3.xyz.out	0.0112	0.0268939	0.0765277	0.0740696	0.0050847	0.019919	0.11899	0.04417	0.0137127	0.0854187	0.13291	0.266669	0.06581	0.192096	144.417	18.0523	3.23036	45.7205	88.4872	o3		-0.399114		-5.73941					W4-17_o3.xyz.zmat		o3	-44.4171					-0.687584	-0.0688696	0.28883
14	W4-17_hooh.xyz.out	0.0036	0.010057	0.0221701	0.0116703	0.000964522	0.00675844	0.10523	0.03519	0.00943819	0.0606843	0.06781	0.176978	0.0341	0.0605568	47.8644	3.04099	0.292119	9.80873	16.8754	hooh		-0.00559234		1.5923					W4-17_hooh.xyz.zmat		hooh	52.1356					-0.208474	0.0598089	0.00986195
20	W4-17_f2o.xyz.out	0.00822	0.0149212	0.0404262	0.0322589	0.00202145	0.00957832	0.09545	0.03309	0.0092695	0.0628266	0.0784	0.19458	0.03802	0.0689924	148.379	14.5045	1.71655	41.4959	95.3347	f2o		-0.109107		-0.17695					W4-17_f2o.xyz.zmat		f2o	-48.3789					-0.629408	0.189593	0.182454
14	W4-17_hocl.xyz.out	0.00422	0.0100683	0.0241553	0.0154513	0.000882589	0.00578087	0.11938	0.04018	0.0108246	0.0544399	0.06635	0.173495	0.0329	0.0607201	50.4866	3.78855	0.379835	9.54128	17.3485	hocl		-0.00811791		2.09909					W4-17_hocl.xyz.zmat		hocl	49.5134					-0.261733	0.0423208	0.01916
4	W4-17_bh.xyz.out	0.00391	0.013435	0.025854	0.0164952	0.00135271	0.00864099	0.22469	0.08447	0.0238571	0.104653	0.0971	0.266519	0.06253	0.106607	25.3798	0.529797	0.0506626	3.18709	2.64624	bh		-0.00247972		-1.27297					W4-17_bh.xyz.zmat		bh	74.6202					-0.0693161	0.0828482	0.000901423
6	W4-17_bh3.xyz.out	0.00315	0.00632012	0.00943308	0.00622174	0.000856052	0.00629788	0.12866	0.03968	0.0104148	0.0594371	0.02977	0.139777	0.0206	0.0381755	15.5179	0.258143	0.00881111	1.23006	-1.19134	bh3		0.0001298		4.61033					W4-17_bh3.xyz.zmat		bh3	84.4821					-0.00894721	0.00928578	0.000498511
8	W4-17_bn.xyz.out	0.0619	0.0726931	0.199159	0.188152	0.012243	0.0375445	0.20765	0.08688	0.0362552	0.147559	0.16081	0.315572	0.07693	0.223724	117.534	19.5245	3.09147	17.5132	60.4221	bn		-0.961689		-3.97349					W4-17_bn.xyz.zmat		bn	-17.5342					-0.737595	-1.8281	0.0114856
10	W4-17_bf.xyz.out	0.0115	0.015957	0.0307222	0.0199706	0.00242663	0.00943475	0.11746	0.04037	0.0112931	0.0691003	0.07476	0.226718	0.04737	0.097133	23.0501	2.14705	0.148595	-0.169782	7.36619	bf		-0.0138252		0.388363					W4-17_bf.xyz.zmat		bf	76.9499					0.0266069	-0.152087	0.0486374
10	W4-17_hcn.xyz.out	0.00798	0.0143288	0.0288628	0.0179626	0.00258277	0.010759	0.13736	0.04817	0.0132498	0.076455	0.0668	0.178625	0.03513	0.0797137	34.1262	2.84301	0.318191	10.2246	12.9757	hcn		-0.00930209		0.595332					W4-17_hcn.xyz.zmat		hcn	65.8738					-0.161664	-0.0352444	0.0117397
14	W4-17_hof.xyz.out	0.00578	0.0119677	0.0354249	0.0189735	0.00107521	0.00693591	0.09632	0.03258	0.00887981	0.0596751	0.07678	0.19097	0.03742	0.0877734	63.6089	4.76324	0.494484	14.2012	31.5999	hof		-0.0191471		0.00309063					W4-17_hof.xyz.zmat		hof	36.3911					-0.294065	0.110617	0.00281035
4	W4-17_alh.xyz.out	0.00364	0.0132127	0.0243838	0.0131345	0.000986082	0.00662768	0.23017	0.08393	0.0235155	0.0944161	0.0892	0.257618	0.059	0.0936733	26.7991	0.226017	0.0414517	1.18714	1.53801	alh		-0.00208424		-0.31621					W4-17_alh.xyz.zmat		alh	73.2009					-0.0560959	-0.0273578	-0.00264436
6	W4-17_alh3.xyz.out	0.00274	0.00812861	0.0141403	0.00987277	0.00117842	0.00737022	0.14638	0.04608	0.0122029	0.0638714	0.03795	0.155788	0.0242	0.0299872	19.1296	0.113914	0.0111413	-0.694585	-1.34224	alh3		-0.000211858		4.52557					W4-17_alh3.xyz.zmat		alh3	80.8704					-0.008603	-0.00812752	-0.000485515
10	W4-17_alf.xyz.out	0.0117	0.0153451	0.0290355	0.0223182	0.00211077	0.00782118	0.12265	0.0422	0.011761	0.0659613	0.07879	0.239168	0.0518	0.109121	24.963	1.8591	0.132043	-3.60732	8.48467	alf		-0.0130494		0.473323					W4-17_alf.xyz.zmat		alf	75.037					0.0357707	-0.238071	0.0384354
10	W4-17_alcl.xyz.out	0.00568	0.0115072	0.0245836	0.0153782	0.00208834	0.00833886	0.16336	0.05674	0.0155568	0.0665092	0.07998	0.23999	0.05267	0.100779	21.0998	2.25903	0.22246	-1.29452	1.77594	alcl		-0.0129804		0.335991					W4-17_alcl.xyz.zmat		alcl	78.9002					-0.165833	-0.0753531	0.0229612
8	W4-17_sih4.xyz.out	0.0041	0.0107898	0.0166168	0.0142586	0.00085685	0.00620232	0.13851	0.04358	0.0116672	0.062485	0.035	0.14796	0.02322	0.0305451	18.8042	0.241947	0.00662934	-0.586836	-1.11825	sih4		0.000288455		6.95631					W4-17_sih4.xyz.zmat		sih4	81.1958					-0.00949033	0.00564232	0.00304188
10	W4-17_sio.xyz.out	0.0274	0.0268709	0.0567682	0.0442695	0.0062084	0.019261	0.143	0.05034	0.0150444	0.0778418	0.07022	0.200731	0.03918	0.0701122	40.8663	4.34322	0.564347	2.33842	16.9671	sio		-0.0767112		1.46629					W4-17_sio.xyz.zmat		sio	59.1337					0.230275	-0.511855	0.122077
10	W4-17_cs.xyz.out	0.0212	0.0248961	0.0492196	0.037674	0.00456357	0.0174604	0.16709	0.06013	0.0176277	0.0779435	0.07452	0.186513	0.03852	0.0890899	41.408	5.66833	0.600512	11.9726	16.2784	cs		-0.0399899		0.412095					W4-17_cs.xyz.zmat		cs	58.592					-0.104747	-0.150823	0.0998275
2	W4-17_h2.xyz.out	3.5e-13	0.00562784	0.00795897	0.00670021	0	0	0.11299	0.03521	0.00913705	0.060477	0.02786	0.134727	0.01751	0.0564195	22.1386	0	0	4.29933	2.392	h2		0		7.25988					W4-17_h2.xyz.zmat		h2	77.8614					-8.1823e-07	8.1823e-07	0
8	W4-17_hf.xyz.out	0.00462	0.00668686	0.0117006	0.00783612	0.000548345	0.00285362	0.07833	0.02433	0.00632295	0.0457868	0.02927	0.118119	0.01643	0.0399665	29.4669	1.22317	0.0805413	3.65613	8.15565	hf		-0.000218659		10.3635					W4-17_hf.xyz.zmat		hf	70.5331					-0.0509251	-0.0163541	0.00343201
8	W4-17_h2o.xyz.out	0.00351	0.00652877	0.0107861	0.0074621	0.000756812	0.00403525	0.09786	0.03114	0.00812226	0.053137	0.03221	0.126193	0.01863	0.0476419	30.889	1.27136	0.085034	4.50633	5.46596	h2o		0.000351005		7.44252					W4-17_h2o.xyz.zmat		h2o	69.111					-0.0710813	0.0133453	0.00301731
8	W4-17_ch4.xyz.out	0.00485	0.00720007	0.0114974	0.00633793	0.000657053	0.0057499	0.11975	0.03757	0.0098819	0.0597413	0.03178	0.134675	0.02054	0.0330601	19.995	0.615628	0.0161208	2.91328	-0.115305	ch4		0.00075807		8.97071					W4-17_ch4.xyz.zmat		ch4	80.005					-0.0285857	0.0194434	0.00233079
10	W4-17_c2h2.xyz.out	0.00655	0.013174	0.0282294	0.0150513	0.00240916	0.0103189	0.14435	0.04989	0.0136439	0.0783981	0.06614	0.182343	0.03638	0.0707469	25.3236	1.96895	0.180757	6.99688	5.56844	c2h2		-0.00337038		0.573604					W4-17_c2h2.xyz.zmat		c2h2	74.6764					-0.115923	-0.023787	0.00799034
8	W4-17_nh3.xyz.out	0.00347	0.00610416	0.0099046	0.00546691	0.000696293	0.00506532	0.11211	0.03572	0.00934448	0.0572903	0.03291	0.13071	0.02009	0.0362994	30.1486	1.12483	0.0557924	4.86385	4.50164	nh3		0.000806009		6.34605					W4-17_nh3.xyz.zmat		nh3	69.8514					-0.0612252	0.0404022	0.00348783
8	W4-17_c2.xyz.out	0.0192	0.0383977	0.085719	0.0843903	0.00741608	0.0278023	0.24719	0.11265	0.037391	0.163753	0.25163	0.379043	0.11004	0.292905	91.7324	13.2831	2.2952	22.1847	46.4505	c2		-0.412078		-6.12895					W4-17_c2.xyz.zmat		c2	8.26761					-1.68076	0.281154	0.0913026
10	W4-17_n2.xyz.out	0.00677	0.0127388	0.0263605	0.0201743	0.00267246	0.0107801	0.12866	0.04549	0.0124273	0.073284	0.06568	0.1726	0.0332	0.0916608	47.2928	4.07236	0.502776	17.1093	23.609	n2		-0.0128732		1.02849					W4-17_n2.xyz.zmat		n2	52.7072					-0.242929	-0.0272391	0.0125681
10	W4-17_co.xyz.out	0.0164	0.0185616	0.0391682	0.031135	0.0032395	0.0134619	0.12205	0.04203	0.0118375	0.0701475	0.05412	0.161709	0.02679	0.0669043	30.9844	3.00824	0.258974	8.44814	12.4819	co		-0.012423		3.29277					W4-17_co.xyz.zmat		co	69.0156					-0.0204937	-0.133965	0.0263633
14	W4-17_f2.xyz.out	0.00316	0.0105772	0.0286287	0.0163619	0.00116381	0.00668387	0.08967	0.03129	0.00859599	0.060741	0.09608	0.218939	0.04582	0.168554	206.772	19.5584	2.57385	62.6789	149.585	f2		-0.14068		-2.67503					W4-17_f2.xyz.zmat		f2	-106.772					-1.491	0.812614	-0.0176273
8	W4-17_ph3.xyz.out	0.00547	0.0127994	0.0207378	0.0175878	0.000647213	0.00531835	0.15021	0.04966	0.0135308	0.0627	0.05256	0.175781	0.03284	0.0452763	25.8926	0.714539	0.035393	0.6896	1.12198	ph3		-0.000189883		3.49644					W4-17_ph3.xyz.zmat		ph3	74.1074					-0.036382	0.0564054	0.0106043
8	W4-17_h2s.xyz.out	0.00401	0.00942641	0.0167006	0.0128238	0.000553185	0.00428598	0.14335	0.04774	0.0128288	0.0548128	0.04855	0.158817	0.0282	0.0476853	26.6659	1.08133	0.0725861	3.72381	1.08975	h2s		-0.000377434		4.42185					W4-17_h2s.xyz.zmat		h2s	73.3341					-0.0729885	0.0470786	0.00377778
8	W4-17_hcl.xyz.out	0.00222	0.00587652	0.0112587	0.00733486	0.000393703	0.00341885	0.12827	0.04237	0.01121	0.0443295	0.04276	0.144161	0.02428	0.0438922	25.5815	1.21574	0.086925	5.12759	1.88543	hcl		-0.000835469		6.11431					W4-17_hcl.xyz.zmat		hcl	74.4185					-0.0926112	0.0121632	-0.000994743
14	W4-17_clf.xyz.out	0.00719	0.0112375	0.031615	0.0240292	0.00078157	0.00528115	0.1083	0.03638	0.00986943	0.0504853	0.06455	0.176164	0.03183	0.0900471	88.8056	8.34203	0.845826	14.6982	47.7886	clf		-0.0355161		1.70003					W4-17_clf.xyz.zmat		clf	11.1944					-0.338005	-0.0468492	0.055369
10	W4-17_p2.xyz.out	0.00841	0.0176295	0.0332956	0.0236972	0.00388528	0.0121005	0.19624	0.07262	0.0207793	0.0862384	0.09353	0.214338	0.04826	0.115635	65.7765	8.60905	1.37113	12.6569	23.8964	p2		-0.0767813		-1.12793					W4-17_p2.xyz.zmat		p2	34.2235					-0.68833	-0.0127453	0.0795982
14	W4-17_cl2.xyz.out	0.00272	0.00830244	0.0213484	0.0163497	0.000743097	0.00485153	0.13498	0.04586	0.0123397	0.0484327	0.06808	0.174291	0.0342	0.0931246	66.3927	7.58113	0.815383	12.331	23.7769	cl2		-0.0205104		1.83714					W4-17_cl2.xyz.zmat		cl2	33.6073					-0.662067	0.120484	``
		DAD	T1_diag	D1_diag	largest_t_ia	T4diag	T3diag	Snorm=	I_NDbar=	(A-1)/N	T2diag	Mdiag=	D2_diagMOLPRO	I_NDmax=	largest_t_ijab	%TAE_corr	%TAE[(T)]	%TAE[(Q)]	%TAE[∆X,SC-HF]	%TAE[∆X]

## Sheet: W4-11closed no BN
	coefficient of determination R^2
	DAD	1	0.713443	0.550416	0.527955	0.707201	0.655009	0.0119632	0.0392851	0.0816736	0.152857	0.16062	0.105207	0.109289	0.10009	0.0201105	0.0945906	0.0869052	0.0279931	0.0251975	DAD		0.12621		0.129367
	T1_diag	0.713443	1	0.799052	0.755875	0.833032	0.848445	0.130408	0.227458	0.329131	0.446068	0.540603	0.431289	0.451059	0.340267	0.177604	0.349505	0.374931	0.171986	0.158757	T1_diag		0.457635		0.408201
	D1_diag	0.550416	0.799052	1	0.922156	0.627562	0.650792	0.0129027	0.0516594	0.105964	0.197189	0.404247	0.283748	0.293653	0.277452	0.210386	0.371751	0.378719	0.195574	0.189996	D1_diag		0.432483		0.35659
	largest_t_ia	0.527955	0.755875	0.922156	1	0.624198	0.629985	0.0197468	0.0615485	0.118427	0.186407	0.38353	0.262231	0.276367	0.284344	0.159537	0.323806	0.343447	0.144081	0.135155	largest_t_ia		0.417492		0.30601
	T4diag	0.707201	0.833032	0.627562	0.624198	1	0.922958	0.139487	0.221213	0.306704	0.40449	0.461424	0.353411	0.379227	0.315905	0.135391	0.320205	0.365031	0.165185	0.121751	T4diag		0.415628		0.353366
	T3diag	0.655009	0.848445	0.650792	0.629985	0.922958	1	0.171099	0.25961	0.348588	0.503026	0.535075	0.40262	0.441957	0.345701	0.127685	0.307885	0.357946	0.167894	0.109511	T3diag		0.43481		0.401224
	Snorm=	0.0119632	0.130408	0.0129027	0.0197468	0.139487	0.171099	1	0.958531	0.892836	0.597469	0.346611	0.458134	0.476087	0.2133	6.13489e-05	0.0122137	0.0410063	0.00105854	0.00688217	Snorm=		0.0797469		0.234782
	I_NDbar=	0.0392851	0.227458	0.0516594	0.0615485	0.221213	0.25961	0.958531	1	0.980692	0.734936	0.510764	0.583696	0.618591	0.323982	0.00988875	0.0508453	0.0976403	0.0057143	0.000818533	I_NDbar=		0.165217		0.298559
	(A-1)/N	0.0816736	0.329131	0.105964	0.118427	0.306704	0.348588	0.892836	0.980692	1	0.802795	0.608933	0.642745	0.688896	0.385417	0.0265469	0.0905099	0.150001	0.0186333	0.00903175	(A-1)/N		0.248244		0.32826
	T2diag	0.152857	0.446068	0.197189	0.186407	0.40449	0.503026	0.597469	0.734936	0.802795	1	0.709457	0.694366	0.738569	0.519431	0.0502751	0.113111	0.180285	0.0700154	0.0367768	T2diag		0.323834		0.434491
	Mdiag=	0.16062	0.540603	0.404247	0.38353	0.461424	0.535075	0.346611	0.510764	0.608933	0.709457	1	0.89186	0.936033	0.794038	0.293649	0.434737	0.507862	0.283955	0.246426	Mdiag=		0.609993		0.651795
	D2_diagMOLPRO	0.105207	0.431289	0.283748	0.262231	0.353411	0.40262	0.458134	0.583696	0.642745	0.694366	0.89186	1	0.982811	0.750756	0.216317	0.311373	0.378427	0.189046	0.181541	D2_diagMOLPRO		0.458495		0.718842
	I_NDmax=	0.109289	0.451059	0.293653	0.276367	0.379227	0.441957	0.476087	0.618591	0.688896	0.738569	0.936033	0.982811	1	0.749274	0.211438	0.324195	0.40338	0.18905	0.172828	I_NDmax=		0.507474		0.663633
	largest_t_ijab	0.10009	0.340267	0.277452	0.284344	0.315905	0.345701	0.2133	0.323982	0.385417	0.519431	0.794038	0.750756	0.749274	1	0.245016	0.322792	0.377317	0.270303	0.222251	largest_t_ijab		0.433504		0.638418
	%TAE_corr	0.0201105	0.177604	0.210386	0.159537	0.135391	0.127685	6.13489e-05	0.00988875	0.0265469	0.0502751	0.293649	0.216317	0.211438	0.245016	1	0.905542	0.804553	0.907393	0.969692	%TAE_corr		0.494621		0.255196
	%TAE[(T)]	0.0945906	0.349505	0.371751	0.323806	0.320205	0.307885	0.0122137	0.0508453	0.0905099	0.113111	0.434737	0.311373	0.324195	0.322792	0.905542	1	0.952381	0.810614	0.846533	%TAE[(T)]		0.680796		0.316331
	%TAE[(Q)]	0.0869052	0.374931	0.378719	0.343447	0.365031	0.357946	0.0410063	0.0976403	0.150001	0.180285	0.507862	0.378427	0.40338	0.377317	0.804553	0.952381	1	0.724131	0.737016	%TAE[(Q)]		0.828349		0.32067
	%TAE[∆X,SC-HF]	0.0279931	0.171986	0.195574	0.144081	0.165185	0.167894	0.00105854	0.0057143	0.0186333	0.0700154	0.283955	0.189046	0.18905	0.270303	0.907393	0.810614	0.724131	1	0.918497	%TAE[∆X,SC-HF]		0.444088		0.284769
	%TAE[∆X]	0.0251975	0.158757	0.189996	0.135155	0.121751	0.109511	0.00688217	0.000818533	0.00903175	0.0367768	0.246426	0.181541	0.172828	0.222251	0.969692	0.846533	0.737016	0.918497	1	%TAE[∆X]		0.449427		0.224404
Number of Correlated Electrons	Name	DAD	T1_diag	D1_diag	largest_t_ia	T4diag	T3diag	Snorm=	I_NDbar=	(A-1)/N	T2diag	Mdiag=	D2_diagMOLPRO	I_NDmax=	largest_t_ijab	%TAE_corr	%TAE[(T)]	%TAE[(Q)]	%TAE[∆X,SC-HF]	%TAE[∆X]			%TAE[(Q)L - (Q)]		lowest exc. State (eV)								%TAE_SCF					%TAE[T-3 - (T)]	%TAE[T3-T-3]	%TAE[T-3-T-2]
16	W4-17_oxirene.xyz.out	0.00897	0.0133721	0.0323478	0.0212591	0.00224653	0.0113894	0.12943	0.04449	0.0122251	0.0749641	0.07889	0.202666	0.04253	0.0910838	35.5361	2.9972	0.283448	8.07709	10.9466	oxirene		-0.00507279		-0.87978					W4-17_oxirene.xyz.zmat		oxirene	64.4639					-0.166625	-0.0342726	0.01802
18	W4-17_oxirane.xyz.out	0.00725	0.0105919	0.0242476	0.015248	0.00100437	0.00850323	0.11687	0.03811	0.010224	0.0635395	0.05254	0.155963	0.02839	0.0349882	27.0983	1.68761	0.11508	4.65727	4.21785	oxirane		0.00043378		5.20186					W4-17_oxirane.xyz.zmat		oxirane	72.9017					-0.0955254	-0.0171407	0.010124
18	W4-17_dioxirane.xyz.out	0.00691	0.0138967	0.0357095	0.0294625	0.0018494	0.00986643	0.11452	0.03896	0.0107262	0.0675315	0.08442	0.197899	0.04143	0.0675969	42.1231	3.39186	0.374532	8.93484	15.3042	dioxirane		-0.0144519		-0.972593					W4-17_dioxirane.xyz.zmat		dioxirane	57.8769					-0.229313	-0.000222345	0.0188066
16	W4-17_ketene.xyz.out	0.0131	0.0167178	0.0456115	0.0353734	0.00284025	0.0126935	0.12205	0.0409	0.0113897	0.0695471	0.0624	0.170486	0.03236	0.0842867	28.1617	2.34719	0.190166	6.72529	7.36431	ketene		-0.00743881		1.87084					W4-17_ketene.xyz.zmat		ketene	71.8383					-0.0489738	-0.0672044	0.0275929
18	W4-17_acetaldehyde.xyz.out	0.0102	0.0143281	0.0476017	0.0290345	0.00135276	0.00936295	0.11792	0.03873	0.0106058	0.0652217	0.06555	0.175787	0.03372	0.0880439	25.4296	1.61009	0.111403	4.32487	3.87213	acetaldehyde		-0.00320424		0.924059					W4-17_acetaldehyde.xyz.zmat		acetaldehyde	74.5704					-0.0653373	-0.0187395	0.0106201
18	W4-17_formic.xyz.out	0.0105	0.0162331	0.0536413	0.0475852	0.00203952	0.0102224	0.10713	0.03524	0.0097626	0.0622677	0.05932	0.161873	0.02946	0.0718017	31.6935	2.35939	0.181597	5.70728	8.08872	formic		-0.00696639		2.08143					W4-17_formic.xyz.zmat		formic	68.3065					-0.0682473	-0.0640381	0.0286212
24	W4-17_acetic.xyz.out	0.00938	0.0145202	0.0537011	0.0377371	0.00142186	0.00948517	0.10996	0.03603	0.00987996	0.0620428	0.05817	0.159597	0.02884	0.0523277	27.6006	1.8815	0.13087	4.68394	4.51547	acetic		-0.00270369		2.39515					W4-17_acetic.xyz.zmat		acetic	72.3994					-0.0692203	-0.0426379	0.0206321
14	W4-17_methanol.xyz.out	0.00533	0.00841396	0.0171826	0.00807216	0.000652522	0.00633022	0.10944	0.03489	0.00921357	0.0581814	0.03966	0.13707	0.0226	0.0231459	25.8441	1.20131	0.0643739	3.86123	2.94373	methanol		0.000972247		7.09795					W4-17_methanol.xyz.zmat		methanol	74.1559					-0.0653502	0.00522136	0.00570406
20	W4-17_ethanol.xyz.out	0.00527	0.00877161	0.0194039	0.0098852	0.000293975	0.00685672	0.1133	0.03631	0.00963662	0.0598219	0.04142	0.141066	0.02395	0.0193659	24.2534	1.18264	0.060896	3.3677	1.53233	ethanol		0.00150503		7.12843					W4-17_ethanol.xyz.zmat		ethanol	75.7466					-0.0680812	0.00396096	0.00642107
22	W4-17_glyoxal.xyz.out	0.0122	0.0160916	0.049591	0.041302	0.0017796	0.0107942	0.11658	0.03949	0.0110047	0.0686175	0.07792	0.191696	0.03767	0.0879465	31.3894	2.57514	0.226085	6.81717	9.1422	glyoxal		-0.00944698		-0.264197					W4-17_glyoxal.xyz.zmat		glyoxal	68.6106					-0.0923853	-0.0524006	0.0193951
12	W4-17_t-hcoh.xyz.out	0.0111	0.01795	0.0563839	0.0523102	0.0021036	0.010045	0.12006	0.04003	0.0112015	0.06581	0.05954	0.174149	0.03095	0.0697004	32.7628	2.12758	0.149153	4.66414	7.5037	t-hcoh		-0.00982474		-0.688135					W4-17_t-hcoh.xyz.zmat		t-hcoh	67.2372					-0.0596458	0.00808476	0.0279376
12	W4-17_c-hcoh.xyz.out	0.011	0.0184518	0.0567089	0.0526767	0.00212189	0.0101773	0.12103	0.04048	0.0113704	0.0669421	0.06108	0.177204	0.03185	0.0726526	33.393	2.19247	0.153673	4.51731	7.81635	c-hcoh		-0.0105945		-0.834083					W4-17_c-hcoh.xyz.zmat		c-hcoh	66.607					-0.0640916	0.0129137	0.0301563
16	W4-17_hocn.xyz.out	0.00793	0.0143893	0.0332476	0.0261357	0.00223182	0.0104817	0.11982	0.04085	0.0112119	0.0687575	0.06445	0.17437	0.03372	0.0781972	38.2531	3.19882	0.322796	9.98666	13.1851	hocn		-0.00788204		1.25702					W4-17_hocn.xyz.zmat		hocn	61.7469					-0.160402	-0.0619789	0.0253162
16	W4-17_honc.xyz.out	0.0113	0.0170471	0.039247	0.027527	0.00254076	0.0122895	0.12388	0.04253	0.0118937	0.0701678	0.06312	0.169733	0.03218	0.0667078	45.2839	3.88179	0.362658	11.5416	16.9067	honc		-0.0111405		1.77791					W4-17_honc.xyz.zmat		honc	54.7161					-0.184393	-0.0358503	0.0388178
16	W4-17_hnco.xyz.out	0.0134	0.0181828	0.0514439	0.0427152	0.00385271	0.0147262	0.11589	0.03897	0.0109527	0.0683739	0.05696	0.156463	0.02837	0.0696839	35.84	3.25938	0.283458	9.07547	12.5861	hnco		-0.0121644		3.13872					W4-17_hnco.xyz.zmat		hnco	64.16					-0.0308404	-0.141111	0.0527269
.	W4-17_hcno-NONLINEAR.xyz.out	0.0172	0.0210923	0.0538014	0.0373025	0.00452352	0.0149675	0.12406	0.04323	.	0.0748312	0.07397	0.182537	0.03648	0.0756158	47.381	4.66078	0.553457	12.4979	20.1018	hcno		-0.0486394		-0.0589173					W4-17_hcno-NONLINEAR.xyz.zmat		hcno	52.619					-0.0509784	-0.265079	0.0923409
12	W4-17_c-n2h2.xyz.out	0.00492	0.0124932	0.0335042	0.026609	0.00180864	0.00976471	0.1281	0.04435	0.0121423	0.072637	0.08406	0.200321	0.04184	0.139079	48.0419	3.33284	0.310811	12.0495	17.4904	c-n2h2		-0.00836613		-0.967472					W4-17_c-n2h2.xyz.zmat		c-n2h2	51.9581					-0.226529	0.071648	0.0137225
16	W4-17_hnnn.xyz.out	0.0119	0.0197227	0.0524833	0.0420867	0.00443513	0.015877	0.12728	0.04456	0.0127197	0.0758264	0.07597	0.184846	0.03686	0.0908512	59.4305	5.57617	0.69173	18.7031	27.7391	hnnn		-0.0410003		0.0746638					W4-17_hnnn.xyz.zmat		hnnn	40.5695					-0.199963	-0.131319	0.0908771
10	W4-17_hnc.xyz.out	0.0125	0.0165806	0.0332615	0.0183382	0.00295094	0.0134991	0.13498	0.04648	0.0129241	0.0732556	0.0582	0.163053	0.03017	0.0545266	34.0795	2.84917	0.23117	9.40594	11.6098	hnc		-0.00573397		2.34436					W4-17_hnc.xyz.zmat		hnc	65.9205					-0.102541	-0.0337379	0.0212116
18	W4-17_t-hono.xyz.out	0.0123	0.0208943	0.0603242	0.0488	0.0032286	0.0131965	0.11278	0.03887	0.0112363	0.0689667	0.07677	0.19195	0.03841	0.0800107	58.0458	5.16604	0.558363	14.8662	25.4359	t-hono		-0.0398929		-0.415726					W4-17_t-hono.xyz.zmat		t-hono	41.9542					-0.101538	-0.0797776	0.118337
18	W4-17_c-hono.xyz.out	0.0119	0.0209561	0.0632405	0.0561155	0.00307115	0.0129798	0.11229	0.03858	0.011147	0.0683245	0.07589	0.190966	0.03824	0.07496	57.7852	5.15513	0.546576	14.1676	24.789	c-hono		-0.03531		-0.258941					W4-17_c-hono.xyz.zmat		c-hono	42.2148					-0.128353	-0.0762455	0.108447
14	W4-17_nh2cl.xyz.out	0.00352	0.00895993	0.0225736	0.00971787	0.000759329	0.00614187	0.12595	0.04196	0.0112291	0.0551832	0.06098	0.165688	0.03177	0.0364335	40.1228	2.5366	0.202749	7.5184	9.85913	nh2cl		-0.00126959		2.58968					W4-17_nh2cl.xyz.zmat		nh2cl	59.8772					-0.177988	0.0530356	0.0112824
14	W4-17_ch3f.xyz.out	0.00695	0.00913042	0.0211319	0.0131851	0.000869443	0.00601196	0.09775	0.0308	0.00815435	0.0543878	0.03802	0.13434	0.02083	0.0396106	23.8038	1.13133	0.0483672	3.26859	3.67681	ch3f		-4.75761e-05		8.3264					W4-17_ch3f.xyz.zmat		ch3f	76.1962					-0.034805	-0.0132226	0.0072819
20	W4-17_ch2f2.xyz.out	0.00773	0.0106315	0.0282281	0.0181689	0.000992702	0.00644499	0.08884	0.02804	0.00748343	0.0520086	0.0379	0.133182	0.02001	0.0271779	27.0506	1.67078	0.081616	3.69442	6.56926	ch2f2		-0.00141653		8.84794					W4-17_ch2f2.xyz.zmat		ch2f2	72.9494					-0.0325211	-0.0537732	0.0178905
32	W4-17_cf4.xyz.out	0.00757	0.0107946	0.0301721	0.0175426	0.000951784	0.00669764	0.08005	0.02545	0.00682993	0.0497436	0.03774	0.125498	0.01896	0.0220712	32.1109	2.60788	0.139754	6.824	9.5436	cf4		-0.00080919		12.5501					W4-17_cf4.xyz.zmat		cf4	67.8891					-0.0370637	-0.128507	0.0358126
14	W4-17_sih3f.xyz.out	0.0072	0.0105185	0.0221149	0.0155563	0.00107948	0.00601634	0.10344	0.03231	0.00860904	0.0531936	0.03561	0.145175	0.02188	0.0224733	20.455	0.744805	0.0378097	-0.829807	1.59196	sih3f		-0.00112081		7.10177					W4-17_sih3f.xyz.zmat		sih3f	79.545					-0.00276299	-0.0711531	0.00996929
32	W4-17_sif4.xyz.out	0.00756	0.0109361	0.0284415	0.0195566	0.000718273	0.00575053	0.07916	0.02491	0.00666259	0.0475389	0.03183	0.114744	0.01575	0.0151126	23.2072	1.63521	0.0998093	-0.324483	5.2281	sif4		-0.00199648		12.1415					W4-17_sif4.xyz.zmat		sif4	76.7928					-0.0100577	-0.150181	0.0218087
18	W4-17_c2h3f.xyz.out	0.00768	0.012007	0.0297394	0.0249907	0.00124934	0.0086274	0.11085	0.03644	0.00989519	0.0640018	0.07249	0.191744	0.03874	0.112496	24.8662	1.67094	0.105849	4.61621	4.53534	c2h3f		-0.00195009		0.195745					W4-17_c2h3f.xyz.zmat		c2h3f	75.1338					-0.0663005	-0.0155243	0.0142456
20	W4-17_c2h5f.xyz.out	0.00671	0.00942865	0.0234436	0.0110316	0.000422645	0.00669147	0.10531	0.03345	0.00889506	0.057232	0.04121	0.13954	0.0233	0.0248209	22.7977	1.13471	0.0498372	2.95983	1.8065	c2h5f		0.000722788		7.94972					W4-17_c2h5f.xyz.zmat		c2h5f	77.2023					-0.0463648	-0.00735983	0.00784899
22	W4-17_fccf.xyz.out	0.0086816	0.0129719	0.0298456	0.0291419	0.00196962	0.00933134	0.10206	0.03398	0.0092754	0.062692	0.06045	0.172807	0.03276	0.0482751	36.7993	3.46133	0.292937	9.14337	13.7575	fccf		-0.0082726		1.6394					W4-17_fccf.xyz.zmat		fccf	63.2007					-0.106039	-0.123512	0.0382076
16	W4-17_hccf.xyz.out	0.00821	0.013219	0.0266909	0.0193306	0.00212312	0.00973302	0.11505	0.03882	0.0106109	0.0677622	0.06294	0.176664	0.0343	0.0760842	30.6866	2.68999	0.233996	7.77844	9.44571	hccf		-0.00583179		1.09421					W4-17_hccf.xyz.zmat		hccf	69.3134					-0.107993	-0.0758654	0.0237459
18	W4-17_hcof.xyz.out	0.0112	0.0156474	0.0480403	0.0390766	0.00209765	0.00988213	0.09901	0.03251	0.00900312	0.060081	0.06064	0.166324	0.03058	0.0864101	31.8289	2.60579	0.19422	6.14009	10.534	hcof		-0.00976042		1.67816					W4-17_hcof.xyz.zmat		hcof	68.1711					-0.0301125	-0.10609	0.0362701
24	W4-17_f2co.xyz.out	0.00981	0.0138526	0.0485997	0.0437436	0.00190218	0.00914839	0.09035	0.02933	0.0080272	0.0561013	0.05579	0.156543	0.02757	0.0797428	34.5849	3.07493	0.217832	8.11577	12.2346	f2co		-0.00691393		2.74932					W4-17_f2co.xyz.zmat		f2co	65.4151					-0.0327211	-0.15224	0.0442549
6	W4-17_ch2-sing.xyz.out	0.00381	0.00910203	0.0193696	0.00915218	0.00126157	0.00887081	0.1557	0.05424	0.0147188	0.0826988	0.07561	0.209334	0.0421	0.123759	27.7607	0.961743	0.0545669	4.7073	2.75121	ch2-sing		-0.00117222		-2.14014					W4-17_ch2-sing.xyz.zmat		ch2-sing	72.2393					-0.0364507	0.163227	0.00408536
20	W4-17_propane.xyz.out	0.00434	0.00780117	0.0141385	0.00926114	0.000145522	0.00717922	0.12163	0.03889	0.0103121	0.0621794	0.0392	0.143115	0.02483	0.0163972	21.0119	0.920033	0.0391301	2.84369	-0.493417	propane		0.00191528		7.45697					W4-17_propane.xyz.zmat		propane	78.9881					-0.0570262	0.011344	0.00441909
18	W4-17_propene.xyz.out	0.00477	0.0100625	0.0311054	0.020168	0.000858387	0.0087044	0.12885	0.04235	0.0114002	0.0686337	0.07294	0.193017	0.03965	0.109506	21.8193	1.206	0.0723862	3.85992	0.944752	propene		0.000852418		0.184923					W4-17_propene.xyz.zmat		propene	78.1807					-0.0763203	0.0114791	0.00579397
16	W4-17_propyne.xyz.out	0.006	0.0114848	0.0276399	0.0168575	0.00173068	0.00965685	0.13521	0.0454	0.0122933	0.0723618	0.0649	0.179688	0.03565	0.0510592	23.4384	1.59969	0.130203	5.13033	2.88126	propyne		-0.000473443		0.771445					W4-17_propyne.xyz.zmat		propyne	76.5616					-0.0975912	-0.0157959	0.00746057
16	W4-17_allene.xyz.out	0.006	0.0123323	0.0291544	0.0159871	0.00163151	0.0106874	0.1378	0.04666	0.0127563	0.0755727	0.07096	0.189244	0.03837	0.0544369	23.5314	1.64454	0.11936	5.3994	3.37547	allene		-0.000529673		0.0866556					W4-17_allene.xyz.zmat		allene	76.4686					-0.104461	0.0156327	0.0101345
12	W4-17_b2h6.xyz.out	0.00492	0.00958497	0.017984	0.0128646	0.00113191	0.00849855	0.1319	0.04138	0.0110309	0.0637067	0.03916	0.148712	0.02504	0.0388362	17.9028	0.675543	0.0249867	0.718255	-1.2782	b2h6		0.000550891		6.29836					W4-17_b2h6.xyz.zmat		b2h6	82.0972					-0.0285045	0.0360372	0.00469515
18	W4-17_bhf2.xyz.out	0.00899	0.0129261	0.043296	0.0370047	0.00154317	0.00713407	0.08588	0.02676	0.00723454	0.050507	0.03391	0.133915	0.01877	0.0285073	19.9591	1.42016	0.0742327	-0.217544	4.38485	bhf2		-0.00499394		6.9225					W4-17_bhf2.xyz.zmat		bhf2	80.0409					0.00809808	-0.0990881	0.0227667
24	W4-17_bf3.xyz.out	0.00807	0.0118227	0.0433813	0.0345784	0.00127931	0.00667584	0.08035	0.02506	0.00672541	0.0487063	0.03158	0.111722	0.0158	0.0175948	21.1038	1.68371	0.0943275	0.667399	5.34408	bf3		-0.00377349		10.9586					W4-17_bf3.xyz.zmat		bf3	78.8962					-0.0038274	-0.1175	0.0245329
14	W4-17_c2h6.xyz.out	0.00444	0.00753576	0.012871	0.00784548	0.000473665	0.00675721	0.1217	0.03854	0.0101729	0.0614226	0.0375	0.140713	0.02387	0.0324277	20.6555	0.815933	0.0309133	2.90969	-0.345074	c2h6		0.00148338		7.64369					W4-17_c2h6.xyz.zmat		c2h6	79.3445					-0.0474262	0.0142649	0.00355235
18	W4-17_nccn.xyz.out	0.00925	0.0151151	0.0292553	0.0215471	0.00297755	0.0125903	0.14103	0.05036	0.013997	0.0798663	0.08035	0.190619	0.03967	0.0777403	39.4042	4.01393	0.502587	12.805	17.5173	nccn		-0.0175462		-0.709284					W4-17_nccn.xyz.zmat		nccn	60.5958					-0.228093	-0.0866715	0.0266476
14	W4-17_ch3nh2.xyz.out	0.00409	0.00742269	0.0148566	0.00543196	0.000480351	0.00656358	0.1175	0.03748	0.00987889	0.0602428	0.03903	0.139241	0.02341	0.0200161	26.0793	1.1291	0.0543498	4.03389	2.33185	ch3nh2		0.00161633		6.01982					W4-17_ch3nh2.xyz.zmat		ch3nh2	73.9207					-0.0685819	0.0223592	0.00487194
18	W4-17_cf2.xyz.out	0.0119	0.0168891	0.0581211	0.0554288	0.00231143	0.00957932	0.09416	0.03097	0.00869602	0.0580975	0.06229	0.179759	0.0324	0.0907991	36.5336	3.39067	0.224613	4.38273	14.5751	cf2		-0.0201718		-0.415044					W4-17_cf2.xyz.zmat		cf2	63.4664					0.05862	-0.164023	0.0824435
12	W4-17_t-n2h2.xyz.out	0.00494	0.0118011	0.0334204	0.0270086	0.00171823	0.00939808	0.12708	0.04385	0.0119616	0.0715265	0.08304	0.199142	0.0415	0.138192	46.8671	3.20609	0.298491	12.0624	16.8222	t-n2h2		-0.00727432		-0.919643					W4-17_t-n2h2.xyz.zmat		t-n2h2	53.1329					-0.216145	0.0661219	0.0111771
14	W4-17_n2h4.xyz.out	0.00334	0.0072794	0.0141654	0.00695298	0.000514982	0.00643821	0.11491	0.03713	0.00978576	0.0597482	0.04445	0.144976	0.02504	0.0352355	36.2578	1.73271	0.102475	6.29381	7.18303	n2h4		0.00180279		6.19298					W4-17_n2h4.xyz.zmat		n2h4	63.7422					-0.112747	0.0464099	0.00715286
26	W4-17_foof.xyz.out	0.00819	0.0255107	0.0869223	0.0497773	0.00366797	0.0151941	0.1037	0.03741	0.0115758	0.073428	0.1025	0.228837	0.05089	0.0685683	146.818	17.0168	2.59698	36.6447	93.3405	foof		-0.30369		-3.41903					W4-17_foof.xyz.zmat		foof	-46.818					-0.646674	0.355575	0.642799
24	W4-17_alf3.xyz.out	0.00953	0.0125588	0.0347547	0.0307437	0.00118071	0.00617508	0.08139	0.02552	0.00687166	0.0481107	0.0294	0.110602	0.01529	0.0124177	23.5294	1.693	0.105605	-3.18482	6.99986	alf3		-0.00591853		9.78671					W4-17_alf3.xyz.zmat		alf3	76.4706					0.0207938	-0.165425	0.0247609
14	W4-17_si2h6.xyz.out	0.00469	0.0125312	0.0231245	0.0214367	0.000713374	0.00743989	0.14592	0.04677	0.012685	0.0647816	0.04758	0.166698	0.03136	0.0298094	19.6397	0.502935	0.0269964	-1.46935	-1.78738	si2h6		6.67501e-05		4.78379					W4-17_si2h6.xyz.zmat		si2h6	80.3603					-0.0276548	0.0223767	0.00643676
20	W4-17_p4.xyz.out	0.00602	0.0179545	0.0370032	0.02818	0.00253117	0.0127347	0.17957	0.06353	0.0179949	0.0777071	0.07235	0.186722	0.0402	0.0419392	55.6107	7.43314	1.03549	3.25648	11.9306	p4		-0.01512		1.89406					W4-17_p4.xyz.zmat		p4	44.3893					-0.745487	-0.251505	0.100513
18	W4-17_so2.xyz.out	0.0149	0.0208821	0.0547253	0.0520678	0.0041443	0.0159769	0.11817	0.04081	0.0117807	0.0696763	0.07655	0.194898	0.03984	0.0881422	58.2139	6.27659	0.771039	12.4504	23.4307	so2		-0.0544773		0.0591031					W4-17_so2.xyz.zmat		so2	41.7861					-0.0725629	-0.33957	0.133569
24	W4-17_so3.xyz.out	0.0125	0.0179289	0.0559704	0.0546051	0.00367642	0.0144547	0.10896	0.03691	0.0103972	0.065447	0.06245	0.17498	0.03405	0.0575655	59.1094	6.03712	0.640934	12.5518	20.2918	so3		-0.0299461		3.09435					W4-17_so3.xyz.zmat		so3	40.8906					-0.0750409	-0.343859	0.123107
16	W4-17_ocs.xyz.out	0.0153	0.0191487	0.0488972	0.0407633	0.00441272	0.0158177	0.1322	0.04554	0.0129263	0.0681258	0.06563	0.170118	0.03328	0.0484465	36.0781	4.24888	0.432385	10.1383	13.9036	ocs		-0.0185101		1.92602					W4-17_ocs.xyz.zmat		ocs	63.9219					-0.0255335	-0.229435	0.0764198
16	W4-17_cs2.xyz.out	0.016	0.0199649	0.0498905	0.0448323	0.00508274	0.0178396	0.15723	0.05533	0.0158224	0.0714804	0.07668	0.184792	0.03835	0.073483	38.9438	5.60545	0.663177	11.5074	14.7575	cs2		-0.0225803		0.53776					W4-17_cs2.xyz.zmat		cs2	61.0562					-0.153264	-0.21537	0.0928509
18	W4-17_s2o.xyz.out	0.0152	0.0226072	0.0575061	0.0547407	0.00452187	0.0176105	0.14156	0.05003	0.014647	0.074177	0.09619	0.215609	0.04693	0.120189	65.4189	8.45163	1.19391	14.4343	26.3391	s2o		-0.109142		-1.50766					W4-17_s2o.xyz.zmat		s2o	34.5811					-0.227863	-0.292603	0.196452
18	W4-17_s3.xyz.out	0.0111	0.0221875	0.0537851	0.0510551	0.0044272	0.0179542	0.16478	0.05921	0.0173411	0.0783263	0.11569	0.238243	0.05485	0.150048	69.4437	10.6358	1.69524	16.9166	26.9029	s3		-0.167731		-2.325					W4-17_s3.xyz.zmat		s3	30.5563					-0.674412	0.0431353	0.208529
24	W4-17_s4-c2v.xyz.out	0.0142	0.0224282	0.0881048	0.0845657	0.006737	0.0219634	0.16664	0.06055	0.0178987	0.0867827	0.13948	0.267254	0.06653	0.183459	75.0567	12.7905	2.49673	17.9336	32.3748	s4-c2v		-0.315278		-3.55986					W4-17_s4-c2v.xyz.zmat		s4-c2v	24.9433					-0.752746	-0.27806	0.249468
18	W4-17_ccl2.xyz.out	0.0122	0.0206849	0.0714814	0.0681143	0.00296968	0.0120079	0.14237	0.04902	0.0140175	0.0614338	0.07319	0.191023	0.03802	0.0702829	45.1232	5.87261	0.566483	6.8534	13.7036	ccl2		-0.0447889		-1.29403					W4-17_ccl2.xyz.zmat		ccl2	54.8768					-0.166912	-0.00854986	0.168736
24	W4-17_alcl3.xyz.out	0.00428	0.00803031	0.0226479	0.0202277	0.00136224	0.00718899	0.13184	0.0436	0.011619	0.0456545	0.04366	0.146164	0.02606	0.0172331	18.5158	2.13328	0.169305	-1.61587	-1.65498	alcl3		-0.00320017		6.64059					W4-17_alcl3.xyz.zmat		alcl3	81.4842					-0.144996	-0.0774477	0.0119705
16	W4-17_clcn.xyz.out	0.00789	0.013854	0.0285117	0.0215694	0.0022717	0.0101836	0.13674	0.04747	0.0130461	0.0667834	0.06811	0.178299	0.03525	0.0452704	41.4538	4.29029	0.490389	12.1657	16.5056	clcn		-0.0128693		0.635809					W4-17_clcn.xyz.zmat		clcn	58.5462					-0.250537	-0.084232	0.0328962
20	W4-17_cl2o.xyz.out	0.00537	0.0141233	0.0445947	0.0361836	0.00128457	0.00745404	0.12871	0.04425	0.0121992	0.0563303	0.07074	0.18167	0.03418	0.0613213	103.688	11.1063	1.35935	20.2235	47.0318	cl2o		-0.0528532		1.25146					W4-17_cl2o.xyz.zmat		cl2o	-3.68841					-0.847266	0.0917658	0.113485
10	W4-17_ch2c.xyz.out	0.00878	0.0170884	0.0400935	0.0372504	0.00241958	0.0119502	0.1494	0.05157	0.0144221	0.0780164	0.0707	0.188619	0.03788	0.106401	25.7522	1.81203	0.132162	4.98015	4.67214	ch2c		-0.00644037		-0.426721					W4-17_ch2c.xyz.zmat		ch2c	74.2478					-0.0845502	0.0621127	0.0271529
12	W4-17_c2h4.xyz.out	0.00489	0.0107235	0.0317662	0.0240404	0.00134458	0.00886542	0.13273	0.04403	0.0119032	0.0714251	0.07434	0.19575	0.04041	0.119025	21.9485	1.22545	0.0755203	4.55058	1.8585	c2h4		-0.000148553		0.0758481					W4-17_c2h4.xyz.zmat		c2h4	78.0515					-0.0750688	0.0180435	0.00509717
12	W4-17_ch2nh.xyz.out	0.00607	0.0119856	0.0346179	0.0220114	0.00143809	0.00920396	0.128	0.04299	0.0116809	0.0704583	0.07471	0.192332	0.03922	0.120413	29.4448	1.81238	0.136937	6.45479	6.53195	ch2nh		-0.00250955		-0.033604					W4-17_ch2nh.xyz.zmat		ch2nh	70.5552					-0.110856	0.0236131	0.00753053
12	W4-17_h2co.xyz.out	0.0113	0.0155261	0.0454655	0.0334678	0.0018725	0.00967206	0.1163	0.03887	0.0107429	0.0670121	0.06838	0.181147	0.03533	0.109675	29.1749	1.99733	0.160931	5.91528	7.86581	h2co		-0.00749719		0.454969					W4-17_h2co.xyz.zmat		h2co	70.8251					-0.0734711	-0.0275305	0.00927612
16	W4-17_co2.xyz.out	0.0138	0.0181196	0.0469482	0.0422704	0.00390489	0.0142694	0.10757	0.03613	0.0101633	0.0659022	0.05283	0.150614	0.02606	0.0411292	34.5703	3.45547	0.31031	9.22847	13.4637	co2		-0.0139344		4.04092					W4-17_co2.xyz.zmat		co2	65.4297					0.00706499	-0.217363	0.0605013
12	W4-17_hno.xyz.out	0.00895	0.0154017	0.0427889	0.0265728	0.00205584	0.0101598	0.11974	0.04197	0.0116939	0.0716021	0.08668	0.204634	0.04187	0.144484	59.8398	4.73064	0.529852	16.0395	26.7255	hno		-0.0245882		-1.50307					W4-17_hno.xyz.zmat		hno	40.1602					-0.27061	0.0618398	0.0141167
16	W4-17_n2o.xyz.out	0.0149	0.0199814	0.0477426	0.0347641	0.00478133	0.0158497	0.11957	0.04205	0.0120486	0.0741672	0.07285	0.180455	0.03555	0.0849682	66.3897	6.94461	0.887937	22.0814	34.4531	n2o		-0.0602074		0.109908					W4-17_n2o.xyz.zmat		n2o	33.6103					-0.106783	-0.369444	0.127917
18	W4-17_o3.xyz.out	0.0112	0.0268939	0.0765277	0.0740696	0.0050847	0.019919	0.11899	0.04417	0.0137127	0.0854187	0.13291	0.266669	0.06581	0.192096	144.417	18.0523	3.23036	45.7205	88.4872	o3		-0.399114		-5.73941					W4-17_o3.xyz.zmat		o3	-44.4171					-0.687584	-0.0688696	0.28883
14	W4-17_hooh.xyz.out	0.0036	0.010057	0.0221701	0.0116703	0.000964522	0.00675844	0.10523	0.03519	0.00943819	0.0606843	0.06781	0.176978	0.0341	0.0605568	47.8644	3.04099	0.292119	9.80873	16.8754	hooh		-0.00559234		1.5923					W4-17_hooh.xyz.zmat		hooh	52.1356					-0.208474	0.0598089	0.00986195
20	W4-17_f2o.xyz.out	0.00822	0.0149212	0.0404262	0.0322589	0.00202145	0.00957832	0.09545	0.03309	0.0092695	0.0628266	0.0784	0.19458	0.03802	0.0689924	148.379	14.5045	1.71655	41.4959	95.3347	f2o		-0.109107		-0.17695					W4-17_f2o.xyz.zmat		f2o	-48.3789					-0.629408	0.189593	0.182454
14	W4-17_hocl.xyz.out	0.00422	0.0100683	0.0241553	0.0154513	0.000882589	0.00578087	0.11938	0.04018	0.0108246	0.0544399	0.06635	0.173495	0.0329	0.0607201	50.4866	3.78855	0.379835	9.54128	17.3485	hocl		-0.00811791		2.09909					W4-17_hocl.xyz.zmat		hocl	49.5134					-0.261733	0.0423208	0.01916
4	W4-17_bh.xyz.out	0.00391	0.013435	0.025854	0.0164952	0.00135271	0.00864099	0.22469	0.08447	0.0238571	0.104653	0.0971	0.266519	0.06253	0.106607	25.3798	0.529797	0.0506626	3.18709	2.64624	bh		-0.00247972		-1.27297					W4-17_bh.xyz.zmat		bh	74.6202					-0.0693161	0.0828482	0.000901423
6	W4-17_bh3.xyz.out	0.00315	0.00632012	0.00943308	0.00622174	0.000856052	0.00629788	0.12866	0.03968	0.0104148	0.0594371	0.02977	0.139777	0.0206	0.0381755	15.5179	0.258143	0.00881111	1.23006	-1.19134	bh3		0.0001298		4.61033					W4-17_bh3.xyz.zmat		bh3	84.4821					-0.00894721	0.00928578	0.000498511
10	W4-17_bf.xyz.out	0.0115	0.015957	0.0307222	0.0199706	0.00242663	0.00943475	0.11746	0.04037	0.0112931	0.0691003	0.07476	0.226718	0.04737	0.097133	23.0501	2.14705	0.148595	-0.169782	7.36619	bf		-0.0138252		0.388363					W4-17_bf.xyz.zmat		bf	76.9499					0.0266069	-0.152087	0.0486374
10	W4-17_hcn.xyz.out	0.00798	0.0143288	0.0288628	0.0179626	0.00258277	0.010759	0.13736	0.04817	0.0132498	0.076455	0.0668	0.178625	0.03513	0.0797137	34.1262	2.84301	0.318191	10.2246	12.9757	hcn		-0.00930209		0.595332					W4-17_hcn.xyz.zmat		hcn	65.8738					-0.161664	-0.0352444	0.0117397
14	W4-17_hof.xyz.out	0.00578	0.0119677	0.0354249	0.0189735	0.00107521	0.00693591	0.09632	0.03258	0.00887981	0.0596751	0.07678	0.19097	0.03742	0.0877734	63.6089	4.76324	0.494484	14.2012	31.5999	hof		-0.0191471		0.00309063					W4-17_hof.xyz.zmat		hof	36.3911					-0.294065	0.110617	0.00281035
4	W4-17_alh.xyz.out	0.00364	0.0132127	0.0243838	0.0131345	0.000986082	0.00662768	0.23017	0.08393	0.0235155	0.0944161	0.0892	0.257618	0.059	0.0936733	26.7991	0.226017	0.0414517	1.18714	1.53801	alh		-0.00208424		-0.31621					W4-17_alh.xyz.zmat		alh	73.2009					-0.0560959	-0.0273578	-0.00264436
6	W4-17_alh3.xyz.out	0.00274	0.00812861	0.0141403	0.00987277	0.00117842	0.00737022	0.14638	0.04608	0.0122029	0.0638714	0.03795	0.155788	0.0242	0.0299872	19.1296	0.113914	0.0111413	-0.694585	-1.34224	alh3		-0.000211858		4.52557					W4-17_alh3.xyz.zmat		alh3	80.8704					-0.008603	-0.00812752	-0.000485515
10	W4-17_alf.xyz.out	0.0117	0.0153451	0.0290355	0.0223182	0.00211077	0.00782118	0.12265	0.0422	0.011761	0.0659613	0.07879	0.239168	0.0518	0.109121	24.963	1.8591	0.132043	-3.60732	8.48467	alf		-0.0130494		0.473323					W4-17_alf.xyz.zmat		alf	75.037					0.0357707	-0.238071	0.0384354
10	W4-17_alcl.xyz.out	0.00568	0.0115072	0.0245836	0.0153782	0.00208834	0.00833886	0.16336	0.05674	0.0155568	0.0665092	0.07998	0.23999	0.05267	0.100779	21.0998	2.25903	0.22246	-1.29452	1.77594	alcl		-0.0129804		0.335991					W4-17_alcl.xyz.zmat		alcl	78.9002					-0.165833	-0.0753531	0.0229612
8	W4-17_sih4.xyz.out	0.0041	0.0107898	0.0166168	0.0142586	0.00085685	0.00620232	0.13851	0.04358	0.0116672	0.062485	0.035	0.14796	0.02322	0.0305451	18.8042	0.241947	0.00662934	-0.586836	-1.11825	sih4		0.000288455		6.95631					W4-17_sih4.xyz.zmat		sih4	81.1958					-0.00949033	0.00564232	0.00304188
10	W4-17_sio.xyz.out	0.0274	0.0268709	0.0567682	0.0442695	0.0062084	0.019261	0.143	0.05034	0.0150444	0.0778418	0.07022	0.200731	0.03918	0.0701122	40.8663	4.34322	0.564347	2.33842	16.9671	sio		-0.0767112		1.46629					W4-17_sio.xyz.zmat		sio	59.1337					0.230275	-0.511855	0.122077
10	W4-17_cs.xyz.out	0.0212	0.0248961	0.0492196	0.037674	0.00456357	0.0174604	0.16709	0.06013	0.0176277	0.0779435	0.07452	0.186513	0.03852	0.0890899	41.408	5.66833	0.600512	11.9726	16.2784	cs		-0.0399899		0.412095					W4-17_cs.xyz.zmat		cs	58.592					-0.104747	-0.150823	0.0998275
2	W4-17_h2.xyz.out	3.5e-13	0.00562784	0.00795897	0.00670021	0	0	0.11299	0.03521	0.00913705	0.060477	0.02786	0.134727	0.01751	0.0564195	22.1386	0	0	4.29933	2.392	h2		0		7.25988					W4-17_h2.xyz.zmat		h2	77.8614					-8.1823e-07	8.1823e-07	0
8	W4-17_hf.xyz.out	0.00462	0.00668686	0.0117006	0.00783612	0.000548345	0.00285362	0.07833	0.02433	0.00632295	0.0457868	0.02927	0.118119	0.01643	0.0399665	29.4669	1.22317	0.0805413	3.65613	8.15565	hf		-0.000218659		10.3635					W4-17_hf.xyz.zmat		hf	70.5331					-0.0509251	-0.0163541	0.00343201
8	W4-17_h2o.xyz.out	0.00351	0.00652877	0.0107861	0.0074621	0.000756812	0.00403525	0.09786	0.03114	0.00812226	0.053137	0.03221	0.126193	0.01863	0.0476419	30.889	1.27136	0.085034	4.50633	5.46596	h2o		0.000351005		7.44252					W4-17_h2o.xyz.zmat		h2o	69.111					-0.0710813	0.0133453	0.00301731
8	W4-17_ch4.xyz.out	0.00485	0.00720007	0.0114974	0.00633793	0.000657053	0.0057499	0.11975	0.03757	0.0098819	0.0597413	0.03178	0.134675	0.02054	0.0330601	19.995	0.615628	0.0161208	2.91328	-0.115305	ch4		0.00075807		8.97071					W4-17_ch4.xyz.zmat		ch4	80.005					-0.0285857	0.0194434	0.00233079
10	W4-17_c2h2.xyz.out	0.00655	0.013174	0.0282294	0.0150513	0.00240916	0.0103189	0.14435	0.04989	0.0136439	0.0783981	0.06614	0.182343	0.03638	0.0707469	25.3236	1.96895	0.180757	6.99688	5.56844	c2h2		-0.00337038		0.573604					W4-17_c2h2.xyz.zmat		c2h2	74.6764					-0.115923	-0.023787	0.00799034
8	W4-17_nh3.xyz.out	0.00347	0.00610416	0.0099046	0.00546691	0.000696293	0.00506532	0.11211	0.03572	0.00934448	0.0572903	0.03291	0.13071	0.02009	0.0362994	30.1486	1.12483	0.0557924	4.86385	4.50164	nh3		0.000806009		6.34605					W4-17_nh3.xyz.zmat		nh3	69.8514					-0.0612252	0.0404022	0.00348783
8	W4-17_c2.xyz.out	0.0192	0.0383977	0.085719	0.0843903	0.00741608	0.0278023	0.24719	0.11265	0.037391	0.163753	0.25163	0.379043	0.11004	0.292905	91.7324	13.2831	2.2952	22.1847	46.4505	c2		-0.412078		-6.12895					W4-17_c2.xyz.zmat		c2	8.26761					-1.68076	0.281154	0.0913026
10	W4-17_n2.xyz.out	0.00677	0.0127388	0.0263605	0.0201743	0.00267246	0.0107801	0.12866	0.04549	0.0124273	0.073284	0.06568	0.1726	0.0332	0.0916608	47.2928	4.07236	0.502776	17.1093	23.609	n2		-0.0128732		1.02849					W4-17_n2.xyz.zmat		n2	52.7072					-0.242929	-0.0272391	0.0125681
10	W4-17_co.xyz.out	0.0164	0.0185616	0.0391682	0.031135	0.0032395	0.0134619	0.12205	0.04203	0.0118375	0.0701475	0.05412	0.161709	0.02679	0.0669043	30.9844	3.00824	0.258974	8.44814	12.4819	co		-0.012423		3.29277					W4-17_co.xyz.zmat		co	69.0156					-0.0204937	-0.133965	0.0263633
14	W4-17_f2.xyz.out	0.00316	0.0105772	0.0286287	0.0163619	0.00116381	0.00668387	0.08967	0.03129	0.00859599	0.060741	0.09608	0.218939	0.04582	0.168554	206.772	19.5584	2.57385	62.6789	149.585	f2		-0.14068		-2.67503					W4-17_f2.xyz.zmat		f2	-106.772					-1.491	0.812614	-0.0176273
8	W4-17_ph3.xyz.out	0.00547	0.0127994	0.0207378	0.0175878	0.000647213	0.00531835	0.15021	0.04966	0.0135308	0.0627	0.05256	0.175781	0.03284	0.0452763	25.8926	0.714539	0.035393	0.6896	1.12198	ph3		-0.000189883		3.49644					W4-17_ph3.xyz.zmat		ph3	74.1074					-0.036382	0.0564054	0.0106043
8	W4-17_h2s.xyz.out	0.00401	0.00942641	0.0167006	0.0128238	0.000553185	0.00428598	0.14335	0.04774	0.0128288	0.0548128	0.04855	0.158817	0.0282	0.0476853	26.6659	1.08133	0.0725861	3.72381	1.08975	h2s		-0.000377434		4.42185					W4-17_h2s.xyz.zmat		h2s	73.3341					-0.0729885	0.0470786	0.00377778
8	W4-17_hcl.xyz.out	0.00222	0.00587652	0.0112587	0.00733486	0.000393703	0.00341885	0.12827	0.04237	0.01121	0.0443295	0.04276	0.144161	0.02428	0.0438922	25.5815	1.21574	0.086925	5.12759	1.88543	hcl		-0.000835469		6.11431					W4-17_hcl.xyz.zmat		hcl	74.4185					-0.0926112	0.0121632	-0.000994743
14	W4-17_clf.xyz.out	0.00719	0.0112375	0.031615	0.0240292	0.00078157	0.00528115	0.1083	0.03638	0.00986943	0.0504853	0.06455	0.176164	0.03183	0.0900471	88.8056	8.34203	0.845826	14.6982	47.7886	clf		-0.0355161		1.70003					W4-17_clf.xyz.zmat		clf	11.1944					-0.338005	-0.0468492	0.055369
10	W4-17_p2.xyz.out	0.00841	0.0176295	0.0332956	0.0236972	0.00388528	0.0121005	0.19624	0.07262	0.0207793	0.0862384	0.09353	0.214338	0.04826	0.115635	65.7765	8.60905	1.37113	12.6569	23.8964	p2		-0.0767813		-1.12793					W4-17_p2.xyz.zmat		p2	34.2235					-0.68833	-0.0127453	0.0795982
14	W4-17_cl2.xyz.out	0.00272	0.00830244	0.0213484	0.0163497	0.000743097	0.00485153	0.13498	0.04586	0.0123397	0.0484327	0.06808	0.174291	0.0342	0.0931246	66.3927	7.58113	0.815383	12.331	23.7769	cl2		-0.0205104		1.83714					W4-17_cl2.xyz.zmat		cl2	33.6073					-0.662067	0.120484	``
		DAD	T1_diag	D1_diag	largest_t_ia	T4diag	T3diag	Snorm=	I_NDbar=	(A-1)/N	T2diag	Mdiag=	D2_diagMOLPRO	I_NDmax=	largest_t_ijab	%TAE_corr	%TAE[(T)]	%TAE[(Q)]	%TAE[∆X,SC-HF]	%TAE[∆X]

## Sheet: Table 2 molecules
			coefficient of determination R^2
0.985483	0.664066		Max Abs(L1 - T1)	1	0.978127	0.987313	0.97759	0.902885	0.912816	0.885229	0.903207	0.7436	0.830472	0.390324	0.361093	0.548841	0.679701	0.661028	0.475347	0.231877	0.322384	0.257929	0.247503	0.0652981	0.275419	0.290595	8.79965e-05	0.0282451	0.75612	Max Abs(L1 - T1)			0.21375								Max Abs(L1 - T1)
0.984614	0.612762		LargestDAsymmetry	0.978127	1	0.976149	0.990349	0.869469	0.859795	0.822641	0.870673	0.735344	0.832875	0.372827	0.335771	0.504816	0.626356	0.58184	0.434278	0.199404	0.294855	0.227776	0.201236	0.0419714	0.22304	0.234114	0.00163827	0.0158375	0.662767	LargestDAsymmetry			0.202154								LargestDAsymmetry								-0.0950176
0.992105	0.715567		(L1 - T1) norm-based diagnostic	0.987313	0.976149	1	0.99309	0.928303	0.913401	0.887662	0.928818	0.791922	0.872262	0.483488	0.44984	0.63152	0.744595	0.692614	0.553427	0.283663	0.373373	0.309065	0.278901	0.0505268	0.254704	0.272015	0.000594903	0.0186119	0.767201	(L1 - T1) norm-based diagnostic			0.229233								(L1 - T1) norm-based diagnostic
0.99302	0.681547		DAD	0.97759	0.990349	0.99309	1	0.908763	0.885759	0.854842	0.909779	0.785863	0.872777	0.462667	0.424138	0.595773	0.706209	0.643861	0.520424	0.258146	0.352142	0.285873	0.247317	0.0391992	0.227646	0.243669	0.00250773	0.0129903	0.711294	DAD			0.221721								DAD
0.939301	0.906404		T1 diagnostic	0.902885	0.869469	0.928303	0.908763	1	0.984662	0.978862	0.999987	0.940368	0.966737	0.633856	0.625922	0.79167	0.898309	0.881317	0.753013	0.526631	0.617048	0.554997	0.522247	0.133302	0.42287	0.470131	0.0193186	0.0726839	0.891405	T1 diagnostic			0.438919								T1 diagnostic
0.928764	0.875366		D1_diag	0.912816	0.859795	0.913401	0.885759	0.984662	1	0.994655	0.984272	0.899123	0.926978	0.540887	0.539594	0.721139	0.85179	0.88145	0.686011	0.485715	0.577353	0.513271	0.516225	0.183827	0.490016	0.535815	0.042655	0.110739	0.915527	D1_diag			0.439538								D1_diag
0.902088	0.892589		largest_t_ia	0.885229	0.822641	0.887662	0.854842	0.978862	0.994655	1	0.978178	0.904823	0.921946	0.565635	0.567824	0.745938	0.867828	0.900834	0.714108	0.513079	0.589941	0.535667	0.536888	0.176055	0.485881	0.544896	0.0414117	0.101259	0.920772	largest_t_ia			0.435123								largest_t_ia
			T3diag	0.7436	0.735344	0.791922	0.785863	0.940368	0.899123	0.904823	0.940746	1	0.979783	0.750614	0.742792	0.844515	0.904814	0.865248	0.844445	0.660937	0.730892	0.683838	0.615036	0.137736	0.42997	0.501407	0.0329544	0.0772152	0.806619	T3diag			0.563964
			T4diag	0.830472	0.832875	0.872262	0.872777	0.966737	0.926978	0.921946	0.967498	0.979783	1	0.684723	0.669059	0.796965	0.877036	0.827816	0.773308	0.559049	0.645474	0.5881	0.52224	0.110641	0.384262	0.442081	0.0147365	0.0577059	0.80403	T4diag			0.485518
0.466476	0.798975		Snorm=	0.390324	0.372827	0.483488	0.462667	0.633856	0.540887	0.565635	0.63353	0.750614	0.684723	1	0.985071	0.945326	0.848355	0.694149	0.942995	0.738979	0.706213	0.72571	0.574273	0.0252975	0.18322	0.237904	3.01103e-05	0.00469515	0.580299	Snorm=			0.386413								Snorm=
0.434322	0.827183		I_NDbar=	0.361093	0.335771	0.44984	0.424138	0.625922	0.539594	0.567824	0.625378	0.742792	0.669059	0.985071	1	0.958011	0.867937	0.738956	0.969366	0.822443	0.771337	0.799467	0.667359	0.0540166	0.238435	0.297472	0.00695909	0.0205472	0.614445	I_NDbar=			0.438555								I_NDbar=
0.611873	0.927603		(A-1)/N	0.548841	0.504816	0.63152	0.595773	0.79167	0.721139	0.745938	0.7909	0.844515	0.796965	0.945326	0.958011	1	0.968646	0.868345	0.984311	0.78356	0.768746	0.771408	0.676444	0.0829151	0.315533	0.374383	0.0104577	0.0360896	0.783431	(A-1)/N			0.441219								(A-1)/N
0.732899	0.980451		(L2 - T2) norm-based diagnostic	0.679701	0.626356	0.744595	0.706209	0.898309	0.85179	0.867828	0.897597	0.904814	0.877036	0.848355	0.867937	0.968646	1	0.950101	0.947828	0.759493	0.78382	0.761308	0.705635	0.145576	0.427404	0.482948	0.0307063	0.0801926	0.896341	(L2 - T2) norm-based diagnostic			0.492065								(L2 - T2) norm-based diagnostic
0.694757	0.973929		Max Abs(L2 - T2)	0.661028	0.58184	0.692614	0.643861	0.881317	0.88145	0.900834	0.88008	0.865248	0.827816	0.694149	0.738956	0.868345	0.950101	1	0.869492	0.773944	0.804818	0.777532	0.795198	0.293205	0.617596	0.677941	0.119318	0.197021	0.959592	Max Abs(L2 - T2)			0.576106								Max Abs(L2 - T2)
			T2diag	0.475347	0.434278	0.553427	0.520424	0.753013	0.686011	0.714108	0.752189	0.844445	0.773308	0.942995	0.969366	0.984311	0.947828	0.869492	1	0.866026	0.845758	0.854694	0.761254	0.115808	0.364964	0.434041	0.0312494	0.0607716	0.75678	T2diag			0.537034
0.294092	0.80394		Mdiag=	0.231877	0.199404	0.283663	0.258146	0.526631	0.485715	0.513079	0.525917	0.660937	0.559049	0.738979	0.822443	0.78356	0.759493	0.773944	0.866026	1	0.955361	0.985004	0.948421	0.29804	0.536123	0.608413	0.189504	0.224386	0.618853	Mdiag=			0.733885								Mdiag=
0.393169	0.842299		D2_diagMOLPRO	0.322384	0.294855	0.373373	0.352142	0.617048	0.577353	0.589941	0.616739	0.730892	0.645474	0.706213	0.771337	0.768746	0.78382	0.804818	0.845758	0.955361	1	0.986847	0.930945	0.311707	0.575123	0.637221	0.17875	0.240479	0.663223	D2_diagMOLPRO			0.819522								D2_diagMOLPRO
0.324348	0.814516		I_NDmax=	0.257929	0.227776	0.309065	0.285873	0.554997	0.513271	0.535667	0.554471	0.683838	0.5881	0.72571	0.799467	0.771408	0.761308	0.777532	0.854694	0.985004	0.986847	1	0.937765	0.285827	0.533933	0.608531	0.171251	0.214655	0.619397	I_NDmax=			0.773824								I_NDmax=
0.29342	0.774324		largest_t_ijab	0.247503	0.201236	0.278901	0.247317	0.522247	0.516225	0.536888	0.521166	0.615036	0.52224	0.574273	0.667359	0.676444	0.705635	0.795198	0.761254	0.948421	0.930945	0.937765	1	0.493832	0.730181	0.77963	0.355126	0.406945	0.681111	largest_t_ijab			0.819815								largest_t_ijab
0.0639975	0.211673		%TAE_corr	0.0652981	0.0419714	0.0505268	0.0391992	0.133302	0.183827	0.176055	0.132949	0.137736	0.110641	0.0252975	0.0540166	0.0829151	0.145576	0.293205	0.115808	0.29804	0.311707	0.285827	0.493832	1	0.881508	0.794475	0.916251	0.982066	0.315827	%TAE_corr			0.520316								%TAE_corr
0.283861	0.525943		%TAE[(T)]	0.275419	0.22304	0.254704	0.227646	0.42287	0.490016	0.485881	0.422164	0.42997	0.384262	0.18322	0.238435	0.315533	0.427404	0.617596	0.364964	0.536123	0.575123	0.533933	0.730181	0.881508	1	0.973534	0.697389	0.797935	0.62487	%TAE[(T)]			0.710541								%TAE[(T)]
0.306979	0.595292		%TAE[(Q)]	0.290595	0.234114	0.272015	0.243669	0.470131	0.535815	0.544896	0.469279	0.501407	0.442081	0.237904	0.297472	0.374383	0.482948	0.677941	0.434041	0.608413	0.637221	0.608531	0.77963	0.794475	0.973534	1	0.623704	0.691383	0.650841	%TAE[(Q)]			0.736074								%TAE[(Q)]
			%TAE[∆X,SC-HF]	8.79965e-05	0.00163827	0.000594903	0.00250773	0.0193186	0.042655	0.0414117	0.0191218	0.0329544	0.0147365	3.01103e-05	0.00695909	0.0104577	0.0307063	0.119318	0.0312494	0.189504	0.17875	0.171251	0.355126	0.916251	0.697389	0.623704	1	0.941716	0.123732	%TAE[∆X,SC-HF]			0.420013
			%TAE[∆X]	0.0282451	0.0158375	0.0186119	0.0129903	0.0726839	0.110739	0.101259	0.0724993	0.0772152	0.0577059	0.00469515	0.0205472	0.0360896	0.0801926	0.197021	0.0607716	0.224386	0.240479	0.214655	0.406945	0.982066	0.797935	0.691383	0.941716	1	0.219425	%TAE[∆X]			0.46654
0.757908	0.90417		%TAE[T3-(T)]	0.75612	0.662767	0.767201	0.711294	0.891405	0.915527	0.920772	0.889987	0.806619	0.80403	0.580299	0.614445	0.783431	0.896341	0.959592	0.75678	0.618853	0.663223	0.619397	0.681111	0.315827	0.62487	0.650841	0.123732	0.219425	1	%TAE[T3-(T)]			0.48897
(L1 - T1) 2-norm	(L2 - T2) 2-norm	Number of Correlated Electrons	Name	Max Abs(L1 - T1)	LargestDAsymmetry	(L1 - T1) norm-based diagnostic	DAD	T1_diag	D1_diag	largest_t_ia	T1 diagnostic	T3diag	T4diag	Snorm=	I_NDbar=	(A-1)/N	(L2 - T2) norm-based diagnostic	Max Abs(L2 - T2)	T2diag	Mdiag=	D2_diagMOLPRO	I_NDmax=	largest_t_ijab	%TAE_corr	%TAE[(T)]	%TAE[(Q)]	%TAE[∆X,SC-HF]	%TAE[∆X]	%TAE[T3-(T)]				lowest exc. State (STABLE)											%TAE_SCF					%TAE[T-3 - (T)]
0.0082	0.0072	8	W4-17_ch4.xyz.out	0.0032	0.00267	0.0029	0.00485	0.00720007	0.0114974	0.00633793	0.0072	0.0057499	0.000657053	0.11975	0.03757	0.0098819	0.0026	0.001	0.0597413	0.03178	0.134675	0.02054	0.0330601	19.995	0.615628	0.0161208	2.91328	-0.115305	-0.00913677	ch4			8.97071	ch4	W4-11_CH4.xyz.out	8					W4-17_ch4.xyz.zmat		ch4	80.005					-0.0285857
0.0055	0.0064	8	W4-17_nh3.xyz.out	0.0016	0.00162	0.002	0.00347	0.00610416	0.0099046	0.00546691	0.0061	0.00506532	0.000696293	0.11211	0.03572	0.00934448	0.0023	0.0007	0.0572903	0.03291	0.13071	0.02009	0.0362994	30.1486	1.12483	0.0557924	4.86385	4.50164	-0.0207982	nh3			6.34605	nh3	W4-11_NH3.xyz.out	8					W4-17_nh3.xyz.zmat		nh3	69.8514					-0.0612252
0.0056	0.0052	8	W4-17_h2o.xyz.out	0.0027	0.00247	0.002	0.00351	0.00652877	0.0107861	0.0074621	0.0065	0.00403525	0.000756812	0.09786	0.03114	0.00812226	0.0018	0.0008	0.053137	0.03221	0.126193	0.01863	0.0476419	30.889	1.27136	0.085034	4.50633	5.46596	-0.0577265	h2o			7.44252	h2o	W4-11_H2O.xyz.out	8					W4-17_h2o.xyz.zmat		h2o	69.111					-0.0710813
0.0075	0.0038	8	W4-17_hf.xyz.out	0.0038	0.00335	0.0026	0.00462	0.00668686	0.0117006	0.00783612	0.0067	0.00285362	0.000548345	0.07833	0.02433	0.00632295	0.0014	0.0012	0.0457868	0.02927	0.118119	0.01643	0.0399665	29.4669	1.22317	0.0805413	3.65613	8.15565	-0.0672876	hf			10.3635	hf	W4-11_HF.xyz.out	8					W4-17_hf.xyz.zmat		hf	70.5331					-0.0509251
0.1217	0.0789	8	W4-17_bn.xyz.out	0.1021	0.0615	0.043	0.0619	0.0726931	0.199159	0.188152	0.0727	0.0375445	0.012243	0.20765	0.08688	0.0362552	0.0279	0.0519	0.147559	0.16081	0.315572	0.07693	0.223724	117.534	19.5245	3.09147	17.5132	60.4221	-2.57917	bn			-3.97349	bn	W4-11_BN.xyz.out	8					W4-17_bn.xyz.zmat		bn	-17.5342					-0.737595
0.0377	0.0658	8	W4-17_c2.xyz.out	0.0202	0.013	0.0133	0.0192	0.0383977	0.085719	0.0843903	0.0384	0.0278023	0.00741608	0.24719	0.11265	0.037391	0.0233	0.0384	0.163753	0.25163	0.379043	0.11004	0.292905	91.7324	13.2831	2.2952	22.1847	46.4505	-1.39488	c2			-6.12895	c2	W4-11_C2.xyz.out	8					W4-17_c2.xyz.zmat		c2	8.26761					-1.68076
0.0129	0.0142	10	W4-17_n2.xyz.out	0.0065	0.00529	0.0041	0.00677	0.0127388	0.0263605	0.0201743	0.0127	0.0107801	0.00267246	0.12866	0.04549	0.0124273	0.0045	0.0039	0.073284	0.06568	0.1726	0.0332	0.0916608	47.2928	4.07236	0.502776	17.1093	23.609	-0.270234	n2			1.02849	n2	W4-11_N2.xyz.out	10					W4-17_n2.xyz.zmat		n2	52.7072					-0.242929
0.03	0.0157	10	W4-17_co.xyz.out	0.0182	0.0158	0.0095	0.0164	0.0185616	0.0391682	0.031135	0.0186	0.0134619	0.0032395	0.12205	0.04203	0.0118375	0.005	0.0046	0.0701475	0.05412	0.161709	0.02679	0.0669043	30.9844	3.00824	0.258974	8.44814	12.4819	-0.154486	co			3.29277	co	W4-11_CO.xyz.out	10					W4-17_co.xyz.zmat		co	69.0156					-0.0204937
0.0211	0.0162	10	W4-17_bf.xyz.out	0.0117	0.0102	0.0067	0.0115	0.015957	0.0307222	0.0199706	0.016	0.00943475	0.00242663	0.11746	0.04037	0.0112931	0.0051	0.0056	0.0691003	0.07476	0.226718	0.04737	0.097133	23.0501	2.14705	0.148595	-0.169782	7.36619	-0.12544	bf			0.388363	bf	W4-11_BF.xyz.out	10					W4-17_bf.xyz.zmat		bf	76.9499					0.0266069
0.0291	0.0359	18	W4-17_o3.xyz.out	0.0176	0.0113	0.0069	0.0112	0.0268939	0.0765277	0.0740696	0.0269	0.019919	0.0050847	0.11899	0.04417	0.0137127	0.0085	0.0215	0.0854187	0.13291	0.266669	0.06581	0.192096	144.417	18.0523	3.23036	45.7205	88.4872	-0.756927	o3			-5.73941	o3	W4-11_O3.xyz.out	18					W4-17_o3.xyz.zmat		o3	-44.4171					-0.687584
0.0494	0.0252	10	W4-17_sio.xyz.out	0.0314	0.0277	0.0156	0.0274	0.0268709	0.0567682	0.0442695	0.0271	0.019261	0.0062084	0.143	0.05034	0.0150444	0.008	0.0076	0.0778418	0.07022	0.200731	0.03918	0.0701122	40.8663	4.34322	0.564347	2.33842	16.9671	-0.280401	sio			1.46629	sio	W4-11_SIO.xyz.out	10					W4-17_sio.xyz.zmat		sio	59.1337					0.230275
0.0072	0.0166	14	W4-17_f2.xyz.out	0.0029	0.00255	0.0019	0.00316	0.0105772	0.0286287	0.0163619	0.0106	0.00668387	0.00116381	0.08967	0.03129	0.00859599	0.0044	0.0117	0.060741	0.09608	0.218939	0.04582	0.168554	206.772	19.5584	2.57385	62.6789	149.585	-0.666266	f2			-2.67503	f2	W4-11_F2.xyz.out	14					W4-17_f2.xyz.zmat		f2	-106.772					-1.491
				Max Abs(L1 - T1)	LargestDAsymmetry	(L1 - T1) norm-based diagnostic	DAD	T1_diag	D1_diag	largest_t_ia	T1 diagnostic	T3diag	T4diag	Snorm=	I_NDbar=	(A-1)/N	(L2 - T2) norm-based diagnostic	Max Abs(L2 - T2)	T2diag	Mdiag=	D2_diagMOLPRO	I_NDmax=	largest_t_ijab	%TAE_corr	%TAE[(T)]	%TAE[(Q)]	%TAE[∆X,SC-HF]	%TAE[∆X]	%TAE[T3-(T)]
[truncated: 2 more columns]
